# Supplementary material for: Switching of the solid-state guest selectivity: solvent-dependent selective guest inclusion in a crystalline macrocyclic boronic ester
Source: Chem Sci. 2016 Jun 16;7(9):5765–9. doi: 10.1039/c5sc04766h (PMC6054024; doi:10.1039/c5sc04766h)
Supplement: Supplementary file 2 [file SC-007-C5SC04766H-s002.cif]

# Electronic Supplementary Material (ESI) for Chemical Science.
# This journal is © The Royal Society of Chemistry 2016

####################################################################### 
# 
# This file contains crystal structure data downloaded from the 
# Cambridge Structural Database (CSD) hosted by the Cambridge 
# Crystallographic Data Centre (CCDC).
# 
# Full information about CCDC data access policies and citation 
# guidelines are available at http://www.ccdc.cam.ac.uk/access/V1 
# 
# Audit and citation data items may have been added by the CCDC. 
# Please retain this information to preserve the provenance of 
# this file and to allow appropriate attribution of the data. 
# 
#######################################################################

data_shelxl
_database_code_depnum_ccdc_archive 'CCDC 1005494'
_audit_update_record             
;
2014-05-27 deposited with the CCDC.
2016-06-16 downloaded from the CCDC.
;

_audit_creation_method           SHELXL-97
_chemical_name_systematic        
;
 ?
;
_chemical_name_common            ?
_chemical_melting_point          ?
_chemical_formula_moiety         'C44 H40 B4 N4 O8 S2, C14 H10, C H2 Cl2'
_chemical_formula_sum            'C59 H52 B4 Cl2 N4 O8 S2'
_chemical_formula_weight         1123.31

loop_
_atom_type_symbol
_atom_type_description
_atom_type_scat_dispersion_real
_atom_type_scat_dispersion_imag
_atom_type_scat_source
C C 0.0181 0.0091 'International Tables Vol C Tables 4.2.6.8 and 6.1.1.4'
H H 0.0000 0.0000 'International Tables Vol C Tables 4.2.6.8 and 6.1.1.4'
B B 0.0090 0.0039 'International Tables Vol C Tables 4.2.6.8 and 6.1.1.4'
N N 0.0311 0.0180 'International Tables Vol C Tables 4.2.6.8 and 6.1.1.4'
O O 0.0492 0.0322 'International Tables Vol C Tables 4.2.6.8 and 6.1.1.4'
S S 0.3331 0.5567 'International Tables Vol C Tables 4.2.6.8 and 6.1.1.4'
Cl Cl 0.3639 0.7018 'International Tables Vol C Tables 4.2.6.8 and 6.1.1.4'

_symmetry_cell_setting           Orthorhombic
_symmetry_space_group_name_H-M   Cmc21

loop_
_symmetry_equiv_pos_as_xyz
'x, y, z'
'-x, -y, z+1/2'
'-x, y, z'
'x, -y, z+1/2'
'x+1/2, y+1/2, z'
'-x+1/2, -y+1/2, z+1/2'
'-x+1/2, y+1/2, z'
'x+1/2, -y+1/2, z+1/2'

_cell_length_a                   18.5357(5)
_cell_length_b                   20.6392(10)
_cell_length_c                   14.1552(7)
_cell_angle_alpha                90.00
_cell_angle_beta                 90.00
_cell_angle_gamma                90.00
_cell_volume                     5415.3(4)
_cell_formula_units_Z            4
_cell_measurement_temperature    198(2)
_cell_measurement_reflns_used    1714
_cell_measurement_theta_min      3.12
_cell_measurement_theta_max      67.99

_exptl_crystal_description       prism
_exptl_crystal_colour            yellow
_exptl_crystal_size_max          0.19
_exptl_crystal_size_mid          0.19
_exptl_crystal_size_min          0.09
_exptl_crystal_density_meas      ?
_exptl_crystal_density_diffrn    1.378
_exptl_crystal_density_method    'not measured'
_exptl_crystal_F_000             2336
_exptl_absorpt_coefficient_mu    2.293
_exptl_absorpt_correction_type   multi-scan
_exptl_absorpt_correction_T_min  0.6071
_exptl_absorpt_correction_T_max  0.8185
_exptl_absorpt_process_details   'Absorption was corrected by ABSCOR'

_exptl_special_details           
;
 ?
;

_diffrn_ambient_temperature      198(2)
_diffrn_radiation_wavelength     1.54186
_diffrn_radiation_type           CuK\a
_diffrn_radiation_source         'rotating anode X-ray tube'
_diffrn_radiation_monochromator  graphite
_diffrn_measurement_device_type  'Rigaku R-AXIS RAPID II IP Area Detector'
_diffrn_measurement_method       '\w scans'
_diffrn_detector_area_resol_mean ?
_diffrn_standards_number         ?
_diffrn_standards_interval_count ?
_diffrn_standards_interval_time  ?
_diffrn_standards_decay_%        ?
_diffrn_reflns_number            30899
_diffrn_reflns_av_R_equivalents  0.0949
_diffrn_reflns_av_sigmaI/netI    0.0760
_diffrn_reflns_limit_h_min       -22
_diffrn_reflns_limit_h_max       21
_diffrn_reflns_limit_k_min       -20
_diffrn_reflns_limit_k_max       24
_diffrn_reflns_limit_l_min       -15
_diffrn_reflns_limit_l_max       17
_diffrn_reflns_theta_min         3.20
_diffrn_reflns_theta_max         68.14
_reflns_number_total             5031
_reflns_number_gt                3575
_reflns_threshold_expression     >2sigma(I)

_computing_data_collection       'PROCESS-AUTO (Rigaku, 1998)'
_computing_cell_refinement       'PROCESS-AUTO (Rigaku, 1998)'
_computing_data_reduction        'PROCESS-AUTO (Rigaku, 1998)'
_computing_structure_solution    'SHELXS-97 (Sheldrick, 1990)'
_computing_structure_refinement  'SHELXL-97 (Sheldrick, 1997)'
_computing_molecular_graphics    'ORTEP-3 (Farrugia, 2008)'
_computing_publication_material  'SHELXL-97 (Sheldrick, 1997)'

_refine_special_details          
;
 Refinement of F^2^ against ALL reflections.  The weighted R-factor wR and
 goodness of fit S are based on F^2^, conventional R-factors R are based
 on F, with F set to zero for negative F^2^. The threshold expression of
 F^2^ > 2sigma(F^2^) is used only for calculating R-factors(gt) etc. and is
 not relevant to the choice of reflections for refinement.  R-factors based
 on F^2^ are statistically about twice as large as those based on F, and R-
 factors based on ALL data will be even larger.
;

_refine_ls_structure_factor_coef Fsqd
_refine_ls_matrix_type           full
_refine_ls_weighting_scheme      calc
_refine_ls_weighting_details     
'calc w=1/[\s^2^(Fo^2^)+(0.0978P)^2^+7.5441P] where P=(Fo^2^+2Fc^2^)/3'
_atom_sites_solution_primary     direct
_atom_sites_solution_secondary   difmap
_atom_sites_solution_hydrogens   geom
_refine_ls_hydrogen_treatment    constr
_refine_ls_extinction_method     none
_refine_ls_extinction_coef       ?
_refine_ls_abs_structure_details 'Flack H D (1983), Acta Cryst. A39, 876-881'
_refine_ls_abs_structure_Flack   0.45(3)
_refine_ls_number_reflns         5031
_refine_ls_number_parameters     366
_refine_ls_number_restraints     1
_refine_ls_R_factor_all          0.0965
_refine_ls_R_factor_gt           0.0691
_refine_ls_wR_factor_ref         0.2190
_refine_ls_wR_factor_gt          0.1682
_refine_ls_goodness_of_fit_ref   1.142
_refine_ls_restrained_S_all      1.141
_refine_ls_shift/su_max          0.000
_refine_ls_shift/su_mean         0.000

loop_
_atom_site_label
_atom_site_type_symbol
_atom_site_fract_x
_atom_site_fract_y
_atom_site_fract_z
_atom_site_U_iso_or_equiv
_atom_site_adp_type
_atom_site_occupancy
_atom_site_symmetry_multiplicity
_atom_site_calc_flag
_atom_site_refinement_flags
_atom_site_disorder_assembly
_atom_site_disorder_group
C1 C 0.2763(3) 0.4073(2) -0.2066(4) 0.0301(11) Uani 1 1 d . . .
H1 H 0.3186 0.4140 -0.1638 0.036 Uiso 1 1 calc R . .
C2 C 0.2703(3) 0.4619(2) -0.2822(4) 0.0316(11) Uani 1 1 d . . .
H2 H 0.3003 0.5004 -0.2646 0.038 Uiso 1 1 calc R . .
C3 C 0.2952(3) 0.4326(2) -0.3770(4) 0.0323(12) Uani 1 1 d . . .
C4 C 0.2856(3) 0.3599(2) -0.3592(4) 0.0307(11) Uani 1 1 d . . .
C5 C 0.2843(3) 0.3107(2) -0.4257(4) 0.0317(11) Uani 1 1 d . . .
H5 H 0.2837 0.3201 -0.4914 0.038 Uiso 1 1 calc R . .
C6 C 0.2838(3) 0.2468(2) -0.3930(3) 0.0280(10) Uani 1 1 d . . .
C7 C 0.2768(3) 0.1853(2) -0.4485(4) 0.0330(11) Uani 1 1 d . . .
H7 H 0.3179 0.1788 -0.4932 0.040 Uiso 1 1 calc R . .
C8 C 0.2728(3) 0.1310(2) -0.3721(4) 0.0313(11) Uani 1 1 d . . .
H8 H 0.3022 0.0924 -0.3903 0.038 Uiso 1 1 calc R . .
C9 C 0.2995(3) 0.1613(2) -0.2782(3) 0.0297(11) Uani 1 1 d . . .
C10 C 0.2875(3) 0.2337(2) -0.2959(3) 0.0279(10) Uani 1 1 d . . .
C11 C 0.2858(3) 0.2830(2) -0.2294(4) 0.0311(10) Uani 1 1 d . . .
H11 H 0.2863 0.2740 -0.1636 0.037 Uiso 1 1 calc R . .
C12 C 0.2834(3) 0.3464(2) -0.2631(4) 0.0289(11) Uani 1 1 d . . .
C13 C 0.3761(3) 0.4450(3) -0.3886(5) 0.0500(15) Uani 1 1 d . . .
H13A H 0.4018 0.4296 -0.3324 0.075 Uiso 1 1 calc R . .
H13B H 0.3846 0.4915 -0.3966 0.075 Uiso 1 1 calc R . .
H13C H 0.3938 0.4217 -0.4444 0.075 Uiso 1 1 calc R . .
C14 C 0.2541(3) 0.4578(3) -0.4632(4) 0.0479(14) Uani 1 1 d . . .
H14A H 0.2716 0.4358 -0.5201 0.072 Uiso 1 1 calc R . .
H14B H 0.2619 0.5046 -0.4695 0.072 Uiso 1 1 calc R . .
H14C H 0.2024 0.4492 -0.4553 0.072 Uiso 1 1 calc R . .
C15 C 0.3816(3) 0.1499(3) -0.2709(4) 0.0439(14) Uani 1 1 d . . .
H15A H 0.4050 0.1647 -0.3291 0.066 Uiso 1 1 calc R . .
H15B H 0.3910 0.1036 -0.2619 0.066 Uiso 1 1 calc R . .
H15C H 0.4008 0.1742 -0.2170 0.066 Uiso 1 1 calc R . .
C16 C 0.2625(3) 0.1354(3) -0.1919(4) 0.0447(13) Uani 1 1 d . . .
H16A H 0.2801 0.1585 -0.1360 0.067 Uiso 1 1 calc R . .
H16B H 0.2730 0.0891 -0.1855 0.067 Uiso 1 1 calc R . .
H16C H 0.2103 0.1417 -0.1980 0.067 Uiso 1 1 calc R . .
C17 C 0.0390(3) 0.1602(3) -0.5334(4) 0.0355(12) Uani 1 1 d . . .
C18 C 0.0796(3) 0.1424(2) -0.4512(4) 0.0321(11) Uani 1 1 d . . .
C19 C 0.0387(3) 0.1235(2) -0.3743(4) 0.0377(12) Uani 1 1 d . . .
H19 H 0.0631 0.1098 -0.3187 0.045 Uiso 1 1 calc R . .
C20 C 0.0384(3) 0.4714(2) -0.2725(4) 0.0393(13) Uani 1 1 d . . .
H20 H 0.0629 0.4857 -0.3277 0.047 Uiso 1 1 calc R . .
C21 C 0.0786(3) 0.4517(2) -0.1961(4) 0.0327(11) Uani 1 1 d . . .
C22 C 0.0390(3) 0.4332(3) -0.1145(4) 0.0363(12) Uani 1 1 d . . .
B1 B 0.1619(3) 0.4463(3) -0.2082(4) 0.0356(13) Uani 1 1 d . . .
B2 B 0.1620(3) 0.1469(3) -0.4402(4) 0.0341(13) Uani 1 1 d . . .
N1 N 0.0673(2) 0.1774(3) -0.6174(3) 0.0461(12) Uani 1 1 d . . .
N2 N 0.0680(2) 0.4137(2) -0.0305(3) 0.0440(12) Uani 1 1 d . . .
O1 O 0.20825(18) 0.40902(16) -0.1550(3) 0.0352(8) Uani 1 1 d . . .
O2 O 0.19469(18) 0.47756(15) -0.2822(2) 0.0344(8) Uani 1 1 d . . .
O3 O 0.20693(18) 0.18395(17) -0.4962(2) 0.0344(8) Uani 1 1 d . . .
O4 O 0.19669(18) 0.11588(17) -0.3680(2) 0.0364(8) Uani 1 1 d . . .
S1 S 0.0000 0.19183(14) -0.68621(15) 0.0622(7) Uani 1 2 d S . .
S2 S 0.0000 0.39825(12) 0.03763(15) 0.0563(6) Uani 1 2 d S . .
C23 C 0.0384(5) 0.3614(6) -0.5066(8) 0.117(4) Uani 1 1 d . . .
H23 H 0.0640 0.3802 -0.5580 0.140 Uiso 1 1 calc R . .
C24 C 0.0756(5) 0.3345(5) -0.4326(8) 0.091(3) Uani 1 1 d . . .
H24 H 0.1269 0.3339 -0.4341 0.109 Uiso 1 1 calc R . .
C25 C 0.0392(4) 0.3076(4) -0.3546(7) 0.075(2) Uani 1 1 d . . .
C26 C 0.0755(4) 0.2831(4) -0.2742(7) 0.081(3) Uani 1 1 d . . .
H26 H 0.1268 0.2824 -0.2742 0.097 Uiso 1 1 calc R . .
C27 C 0.0391(3) 0.2599(4) -0.1952(8) 0.074(2) Uani 1 1 d . . .
C28 C 0.0752(4) 0.2381(4) -0.1143(8) 0.088(3) Uani 1 1 d . . .
H28 H 0.1265 0.2372 -0.1139 0.106 Uiso 1 1 calc R . .
C29 C 0.0384(4) 0.2180(4) -0.0358(9) 0.097(3) Uani 1 1 d . . .
H29 H 0.0641 0.2040 0.0186 0.116 Uiso 1 1 calc R . .
C30 C 0.0000 -0.0304(8) -0.5866(10) 0.115(6) Uani 1 2 d S . 1
H30A H 0.0000 -0.0736 -0.5561 0.138 Uiso 1 2 calc SR . 1
H30B H 0.0000 0.0023 -0.5354 0.138 Uiso 1 2 calc SR . 1
Cl1 Cl 0.07757(13) -0.02279(15) -0.64578(19) 0.1185(10) Uani 1 1 d . . .

loop_
_atom_site_aniso_label
_atom_site_aniso_U_11
_atom_site_aniso_U_22
_atom_site_aniso_U_33
_atom_site_aniso_U_23
_atom_site_aniso_U_13
_atom_site_aniso_U_12
C1 0.023(2) 0.036(3) 0.031(3) -0.004(2) -0.006(2) -0.002(2)
C2 0.024(2) 0.030(2) 0.040(3) 0.002(2) 0.005(2) -0.002(2)
C3 0.037(3) 0.022(2) 0.037(3) 0.003(2) 0.006(2) -0.0041(19)
C4 0.031(3) 0.030(3) 0.031(3) -0.005(2) -0.002(2) 0.001(2)
C5 0.037(3) 0.030(2) 0.028(3) -0.003(2) 0.000(2) 0.000(2)
C6 0.031(3) 0.027(2) 0.025(2) 0.0001(19) -0.001(2) 0.000(2)
C7 0.025(2) 0.040(3) 0.034(3) -0.006(2) -0.005(2) -0.004(2)
C8 0.025(2) 0.027(2) 0.042(3) -0.005(2) -0.001(2) -0.002(2)
C9 0.032(3) 0.030(2) 0.027(3) 0.003(2) -0.004(2) -0.001(2)
C10 0.026(2) 0.027(2) 0.030(2) -0.002(2) -0.003(2) 0.0020(19)
C11 0.029(2) 0.036(3) 0.029(3) 0.001(2) -0.003(2) 0.004(2)
C12 0.027(2) 0.026(2) 0.034(3) -0.001(2) -0.003(2) 0.0001(19)
C13 0.046(4) 0.041(3) 0.064(4) -0.009(3) 0.012(3) -0.011(3)
C14 0.064(4) 0.044(3) 0.036(3) 0.005(3) -0.006(3) 0.002(3)
C15 0.031(3) 0.043(3) 0.057(4) -0.002(3) -0.011(3) 0.008(2)
C16 0.055(4) 0.040(3) 0.039(3) 0.003(3) 0.005(3) -0.003(3)
C17 0.032(3) 0.045(3) 0.030(3) 0.000(2) 0.000(2) 0.002(2)
C18 0.032(3) 0.033(2) 0.031(3) 0.006(2) 0.000(2) -0.003(2)
C19 0.034(3) 0.040(3) 0.039(3) 0.005(2) 0.001(2) 0.001(2)
C20 0.035(3) 0.044(3) 0.038(3) -0.003(2) 0.000(2) 0.000(2)
C21 0.033(3) 0.029(2) 0.036(3) -0.003(2) 0.005(2) 0.000(2)
C22 0.033(3) 0.037(3) 0.039(3) 0.001(2) 0.002(2) 0.004(2)
B1 0.035(3) 0.038(3) 0.034(3) -0.001(2) -0.003(3) 0.000(3)
B2 0.029(3) 0.040(3) 0.033(3) 0.002(2) -0.002(2) 0.002(2)
N1 0.034(3) 0.074(3) 0.031(3) 0.013(2) 0.000(2) -0.002(2)
N2 0.031(3) 0.063(3) 0.038(3) 0.008(2) 0.000(2) 0.007(2)
O1 0.0356(19) 0.0357(19) 0.0344(19) 0.0004(15) 0.0026(16) 0.0071(15)
O2 0.0294(18) 0.0358(19) 0.038(2) 0.0078(16) 0.0009(16) 0.0030(14)
O3 0.0294(19) 0.0415(19) 0.0324(19) 0.0022(15) -0.0049(15) -0.0031(15)
O4 0.0274(18) 0.040(2) 0.042(2) 0.0065(16) -0.0070(16) -0.0065(15)
S1 0.0370(11) 0.108(2) 0.0414(12) 0.0214(12) 0.000 0.000
S2 0.0394(12) 0.0892(17) 0.0402(11) 0.0139(12) 0.000 0.000
C23 0.085(8) 0.169(11) 0.095(7) -0.054(7) 0.011(6) -0.012(6)
C24 0.059(5) 0.103(7) 0.110(8) -0.044(6) 0.017(5) -0.002(5)
C25 0.045(4) 0.068(5) 0.111(7) -0.042(5) 0.007(4) -0.005(3)
C26 0.035(3) 0.070(5) 0.138(8) -0.039(5) -0.004(5) 0.002(3)
C27 0.038(4) 0.055(4) 0.130(7) -0.040(5) -0.001(4) -0.001(3)
C28 0.044(4) 0.067(5) 0.153(10) -0.029(6) -0.013(6) -0.002(4)
C29 0.050(5) 0.078(6) 0.162(9) -0.026(6) -0.003(6) 0.004(4)
C30 0.061(8) 0.188(16) 0.097(10) 0.057(10) 0.000 0.000
Cl1 0.0885(16) 0.194(3) 0.0732(14) -0.0012(17) 0.0209(13) -0.0586(17)

_geom_special_details            
;
 All esds (except the esd in the dihedral angle between two l.s. planes)
 are estimated using the full covariance matrix.  The cell esds are taken
 into account individually in the estimation of esds in distances, angles
 and torsion angles; correlations between esds in cell parameters are only
 used when they are defined by crystal symmetry.  An approximate (isotropic)
 treatment of cell esds is used for estimating esds involving l.s. planes.
;

loop_
_geom_bond_atom_site_label_1
_geom_bond_atom_site_label_2
_geom_bond_distance
_geom_bond_site_symmetry_2
_geom_bond_publ_flag
C1 O1 1.458(6) . ?
C1 C12 1.496(6) . ?
C1 C2 1.559(7) . ?
C1 H1 1.0000 . ?
C2 O2 1.439(5) . ?
C2 C3 1.543(7) . ?
C2 H2 1.0000 . ?
C3 C14 1.531(7) . ?
C3 C4 1.531(7) . ?
C3 C13 1.531(7) . ?
C4 C5 1.385(6) . ?
C4 C12 1.390(7) . ?
C5 C6 1.397(7) . ?
C5 H5 0.9500 . ?
C6 C10 1.402(7) . ?
C6 C7 1.498(6) . ?
C7 O3 1.461(5) . ?
C7 C8 1.558(7) . ?
C7 H7 1.0000 . ?
C8 O4 1.446(5) . ?
C8 C9 1.550(7) . ?
C8 H8 1.0000 . ?
C9 C16 1.499(7) . ?
C9 C10 1.531(6) . ?
C9 C15 1.542(7) . ?
C10 C11 1.387(6) . ?
C11 C12 1.392(7) . ?
C11 H11 0.9500 . ?
C13 H13A 0.9800 . ?
C13 H13B 0.9800 . ?
C13 H13C 0.9800 . ?
C14 H14A 0.9800 . ?
C14 H14B 0.9800 . ?
C14 H14C 0.9800 . ?
C15 H15A 0.9800 . ?
C15 H15B 0.9800 . ?
C15 H15C 0.9800 . ?
C16 H16A 0.9800 . ?
C16 H16B 0.9800 . ?
C16 H16C 0.9800 . ?
C17 N1 1.347(7) . ?
C17 C18 1.435(7) . ?
C17 C17 1.444(10) 3 ?
C18 C19 1.384(7) . ?
C18 B2 1.537(7) . ?
C19 C19 1.435(10) 3 ?
C19 H19 0.9500 . ?
C20 C21 1.375(7) . ?
C20 C20 1.422(10) 3 ?
C20 H20 0.9500 . ?
C21 C22 1.422(7) . ?
C21 B1 1.557(7) . ?
C22 N2 1.366(6) . ?
C22 C22 1.444(10) 3 ?
B1 O2 1.372(7) . ?
B1 O1 1.377(7) . ?
B2 O4 1.367(6) . ?
B2 O3 1.380(6) . ?
N1 S1 1.610(5) . ?
N2 S2 1.619(5) . ?
S1 N1 1.610(5) 3 ?
S2 N2 1.618(5) 3 ?
C23 C24 1.372(14) . ?
C23 C23 1.424(19) 3 ?
C23 H23 0.9500 . ?
C24 C25 1.408(12) . ?
C24 H24 0.9500 . ?
C25 C26 1.415(12) . ?
C25 C25 1.455(13) 3 ?
C26 C27 1.391(12) . ?
C26 H26 0.9500 . ?
C27 C28 1.402(12) . ?
C27 C27 1.448(13) 3 ?
C28 C29 1.368(13) . ?
C28 H28 0.9500 . ?
C29 C29 1.425(15) 3 ?
C29 H29 0.9500 . ?
C30 Cl1 1.671(7) 3 ?
C30 Cl1 1.671(7) . ?
C30 H30A 0.9900 . ?
C30 H30B 0.9900 . ?

loop_
_geom_angle_atom_site_label_1
_geom_angle_atom_site_label_2
_geom_angle_atom_site_label_3
_geom_angle
_geom_angle_site_symmetry_1
_geom_angle_site_symmetry_3
_geom_angle_publ_flag
O1 C1 C12 111.3(4) . . ?
O1 C1 C2 105.3(4) . . ?
C12 C1 C2 104.3(4) . . ?
O1 C1 H1 111.8 . . ?
C12 C1 H1 111.8 . . ?
C2 C1 H1 111.8 . . ?
O2 C2 C3 112.3(4) . . ?
O2 C2 C1 103.4(4) . . ?
C3 C2 C1 106.9(4) . . ?
O2 C2 H2 111.3 . . ?
C3 C2 H2 111.3 . . ?
C1 C2 H2 111.3 . . ?
C14 C3 C4 114.0(4) . . ?
C14 C3 C13 110.2(5) . . ?
C4 C3 C13 107.2(4) . . ?
C14 C3 C2 114.3(4) . . ?
C4 C3 C2 102.0(4) . . ?
C13 C3 C2 108.7(4) . . ?
C5 C4 C12 121.2(5) . . ?
C5 C4 C3 127.5(5) . . ?
C12 C4 C3 111.2(4) . . ?
C4 C5 C6 117.9(5) . . ?
C4 C5 H5 121.1 . . ?
C6 C5 H5 121.1 . . ?
C5 C6 C10 120.4(4) . . ?
C5 C6 C7 128.8(5) . . ?
C10 C6 C7 110.8(4) . . ?
O3 C7 C6 109.6(4) . . ?
O3 C7 C8 105.4(4) . . ?
C6 C7 C8 104.4(4) . . ?
O3 C7 H7 112.3 . . ?
C6 C7 H7 112.3 . . ?
C8 C7 H7 112.3 . . ?
O4 C8 C9 111.4(4) . . ?
O4 C8 C7 103.3(4) . . ?
C9 C8 C7 106.8(4) . . ?
O4 C8 H8 111.6 . . ?
C9 C8 H8 111.6 . . ?
C7 C8 H8 111.6 . . ?
C16 C9 C10 114.5(4) . . ?
C16 C9 C15 110.0(5) . . ?
C10 C9 C15 107.7(4) . . ?
C16 C9 C8 114.1(4) . . ?
C10 C9 C8 102.0(4) . . ?
C15 C9 C8 108.1(4) . . ?
C11 C10 C6 121.5(4) . . ?
C11 C10 C9 127.5(4) . . ?
C6 C10 C9 110.8(4) . . ?
C10 C11 C12 117.2(4) . . ?
C10 C11 H11 121.4 . . ?
C12 C11 H11 121.4 . . ?
C4 C12 C11 121.5(5) . . ?
C4 C12 C1 111.0(4) . . ?
C11 C12 C1 127.5(5) . . ?
C3 C13 H13A 109.5 . . ?
C3 C13 H13B 109.5 . . ?
H13A C13 H13B 109.5 . . ?
C3 C13 H13C 109.5 . . ?
H13A C13 H13C 109.5 . . ?
H13B C13 H13C 109.5 . . ?
C3 C14 H14A 109.5 . . ?
C3 C14 H14B 109.5 . . ?
H14A C14 H14B 109.5 . . ?
C3 C14 H14C 109.5 . . ?
H14A C14 H14C 109.5 . . ?
H14B C14 H14C 109.5 . . ?
C9 C15 H15A 109.5 . . ?
C9 C15 H15B 109.5 . . ?
H15A C15 H15B 109.5 . . ?
C9 C15 H15C 109.5 . . ?
H15A C15 H15C 109.5 . . ?
H15B C15 H15C 109.5 . . ?
C9 C16 H16A 109.5 . . ?
C9 C16 H16B 109.5 . . ?
H16A C16 H16B 109.5 . . ?
C9 C16 H16C 109.5 . . ?
H16A C16 H16C 109.5 . . ?
H16B C16 H16C 109.5 . . ?
N1 C17 C18 125.3(5) . . ?
N1 C17 C17 113.0(3) . 3 ?
C18 C17 C17 121.7(3) . 3 ?
C19 C18 C17 115.0(5) . . ?
C19 C18 B2 118.8(5) . . ?
C17 C18 B2 126.0(5) . . ?
C18 C19 C19 123.2(3) . 3 ?
C18 C19 H19 118.4 . . ?
C19 C19 H19 118.4 3 . ?
C21 C20 C20 122.9(3) . 3 ?
C21 C20 H20 118.6 . . ?
C20 C20 H20 118.6 3 . ?
C20 C21 C22 116.0(5) . . ?
C20 C21 B1 118.2(5) . . ?
C22 C21 B1 125.6(5) . . ?
N2 C22 C21 125.7(5) . . ?
N2 C22 C22 113.2(3) . 3 ?
C21 C22 C22 121.1(3) . 3 ?
O2 B1 O1 113.8(5) . . ?
O2 B1 C21 119.3(5) . . ?
O1 B1 C21 126.8(5) . . ?
O4 B2 O3 113.9(5) . . ?
O4 B2 C18 121.0(5) . . ?
O3 B2 C18 125.1(5) . . ?
C17 N1 S1 106.3(4) . . ?
C22 N2 S2 105.7(4) . . ?
B1 O1 C1 106.3(4) . . ?
B1 O2 C2 109.1(4) . . ?
B2 O3 C7 106.2(4) . . ?
B2 O4 C8 109.1(4) . . ?
N1 S1 N1 101.6(3) . 3 ?
N2 S2 N2 102.3(3) 3 . ?
C24 C23 C23 120.2(6) . 3 ?
C24 C23 H23 119.9 . . ?
C23 C23 H23 119.9 3 . ?
C23 C24 C25 121.2(9) . . ?
C23 C24 H24 119.4 . . ?
C25 C24 H24 119.4 . . ?
C24 C25 C26 122.9(8) . . ?
C24 C25 C25 118.6(5) . 3 ?
C26 C25 C25 118.4(5) . 3 ?
C27 C26 C25 122.5(7) . . ?
C27 C26 H26 118.7 . . ?
C25 C26 H26 118.7 . . ?
C26 C27 C28 122.4(7) . . ?
C26 C27 C27 119.1(5) . 3 ?
C28 C27 C27 118.5(5) . 3 ?
C29 C28 C27 121.5(8) . . ?
C29 C28 H28 119.2 . . ?
C27 C28 H28 119.2 . . ?
C28 C29 C29 119.9(5) . 3 ?
C28 C29 H29 120.0 . . ?
C29 C29 H29 120.0 3 . ?
Cl1 C30 Cl1 118.7(8) 3 . ?
Cl1 C30 H30A 107.6 3 . ?
Cl1 C30 H30A 107.6 . . ?
Cl1 C30 H30B 107.6 3 . ?
Cl1 C30 H30B 107.6 . . ?
H30A C30 H30B 107.1 . . ?

loop_
_geom_torsion_atom_site_label_1
_geom_torsion_atom_site_label_2
_geom_torsion_atom_site_label_3
_geom_torsion_atom_site_label_4
_geom_torsion
_geom_torsion_site_symmetry_1
_geom_torsion_site_symmetry_2
_geom_torsion_site_symmetry_3
_geom_torsion_site_symmetry_4
_geom_torsion_publ_flag
O1 C1 C2 O2 -14.1(5) . . . . ?
C12 C1 C2 O2 103.2(4) . . . . ?
O1 C1 C2 C3 -132.7(4) . . . . ?
C12 C1 C2 C3 -15.4(5) . . . . ?
O2 C2 C3 C14 31.7(6) . . . . ?
C1 C2 C3 C14 144.5(4) . . . . ?
O2 C2 C3 C4 -91.8(4) . . . . ?
C1 C2 C3 C4 21.0(5) . . . . ?
O2 C2 C3 C13 155.3(4) . . . . ?
C1 C2 C3 C13 -92.0(5) . . . . ?
C14 C3 C4 C5 40.7(7) . . . . ?
C13 C3 C4 C5 -81.5(7) . . . . ?
C2 C3 C4 C5 164.4(5) . . . . ?
C14 C3 C4 C12 -143.8(5) . . . . ?
C13 C3 C4 C12 94.0(5) . . . . ?
C2 C3 C4 C12 -20.1(5) . . . . ?
C12 C4 C5 C6 -2.8(8) . . . . ?
C3 C4 C5 C6 172.3(5) . . . . ?
C4 C5 C6 C10 -2.6(7) . . . . ?
C4 C5 C6 C7 174.9(5) . . . . ?
C5 C6 C7 O3 -62.5(6) . . . . ?
C10 C6 C7 O3 115.2(5) . . . . ?
C5 C6 C7 C8 -174.9(5) . . . . ?
C10 C6 C7 C8 2.7(5) . . . . ?
O3 C7 C8 O4 -13.9(5) . . . . ?
C6 C7 C8 O4 101.6(4) . . . . ?
O3 C7 C8 C9 -131.5(4) . . . . ?
C6 C7 C8 C9 -16.0(5) . . . . ?
O4 C8 C9 C16 34.0(6) . . . . ?
C7 C8 C9 C16 146.1(4) . . . . ?
O4 C8 C9 C10 -90.0(4) . . . . ?
C7 C8 C9 C10 22.1(5) . . . . ?
O4 C8 C9 C15 156.7(4) . . . . ?
C7 C8 C9 C15 -91.2(5) . . . . ?
C5 C6 C10 C11 5.4(8) . . . . ?
C7 C6 C10 C11 -172.5(4) . . . . ?
C5 C6 C10 C9 -170.0(4) . . . . ?
C7 C6 C10 C9 12.1(6) . . . . ?
C16 C9 C10 C11 39.9(7) . . . . ?
C15 C9 C10 C11 -82.7(6) . . . . ?
C8 C9 C10 C11 163.6(5) . . . . ?
C16 C9 C10 C6 -145.0(5) . . . . ?
C15 C9 C10 C6 92.4(5) . . . . ?
C8 C9 C10 C6 -21.3(5) . . . . ?
C6 C10 C11 C12 -2.7(8) . . . . ?
C9 C10 C11 C12 171.9(4) . . . . ?
C5 C4 C12 C11 5.5(8) . . . . ?
C3 C4 C12 C11 -170.3(4) . . . . ?
C5 C4 C12 C1 -173.1(5) . . . . ?
C3 C4 C12 C1 11.2(6) . . . . ?
C10 C11 C12 C4 -2.7(8) . . . . ?
C10 C11 C12 C1 175.6(5) . . . . ?
O1 C1 C12 C4 116.0(5) . . . . ?
C2 C1 C12 C4 2.9(5) . . . . ?
O1 C1 C12 C11 -62.5(6) . . . . ?
C2 C1 C12 C11 -175.6(5) . . . . ?
N1 C17 C18 C19 -176.9(5) . . . . ?
C17 C17 C18 C19 2.0(6) 3 . . . ?
N1 C17 C18 B2 7.4(9) . . . . ?
C17 C17 C18 B2 -173.7(4) 3 . . . ?
C17 C18 C19 C19 -2.1(6) . . . 3 ?
B2 C18 C19 C19 174.0(3) . . . 3 ?
C20 C20 C21 C22 -2.2(6) 3 . . . ?
C20 C20 C21 B1 173.1(3) 3 . . . ?
C20 C21 C22 N2 -178.3(5) . . . . ?
B1 C21 C22 N2 6.7(9) . . . . ?
C20 C21 C22 C22 2.2(5) . . . 3 ?
B1 C21 C22 C22 -172.8(4) . . . 3 ?
C20 C21 B1 O2 18.1(7) . . . . ?
C22 C21 B1 O2 -167.0(5) . . . . ?
C20 C21 B1 O1 -157.1(5) . . . . ?
C22 C21 B1 O1 17.8(9) . . . . ?
C19 C18 B2 O4 18.9(8) . . . . ?
C17 C18 B2 O4 -165.5(5) . . . . ?
C19 C18 B2 O3 -157.4(5) . . . . ?
C17 C18 B2 O3 18.2(8) . . . . ?
C18 C17 N1 S1 179.3(4) . . . . ?
C17 C17 N1 S1 0.3(4) 3 . . . ?
C21 C22 N2 S2 -179.9(4) . . . . ?
C22 C22 N2 S2 -0.3(4) 3 . . . ?
O2 B1 O1 C1 -9.2(6) . . . . ?
C21 B1 O1 C1 166.2(5) . . . . ?
C12 C1 O1 B1 -98.4(5) . . . . ?
C2 C1 O1 B1 14.1(5) . . . . ?
O1 B1 O2 C2 -0.3(6) . . . . ?
C21 B1 O2 C2 -176.1(4) . . . . ?
C3 C2 O2 B1 123.9(4) . . . . ?
C1 C2 O2 B1 9.0(5) . . . . ?
O4 B2 O3 C7 -9.0(6) . . . . ?
C18 B2 O3 C7 167.6(5) . . . . ?
C6 C7 O3 B2 -98.0(5) . . . . ?
C8 C7 O3 B2 13.8(5) . . . . ?
O3 B2 O4 C8 -0.5(6) . . . . ?
C18 B2 O4 C8 -177.1(4) . . . . ?
C9 C8 O4 B2 123.3(4) . . . . ?
C7 C8 O4 B2 9.0(5) . . . . ?
C17 N1 S1 N1 -0.4(6) . . . 3 ?
C22 N2 S2 N2 0.5(6) . . . 3 ?
C23 C23 C24 C25 -1.4(11) 3 . . . ?
C23 C24 C25 C26 -175.9(8) . . . . ?
C23 C24 C25 C25 1.3(10) . . . 3 ?
C24 C25 C26 C27 176.3(7) . . . . ?
C25 C25 C26 C27 -0.9(8) 3 . . . ?
C25 C26 C27 C28 -177.4(7) . . . . ?
C25 C26 C27 C27 0.9(8) . . . 3 ?
C26 C27 C28 C29 177.3(7) . . . . ?
C27 C27 C28 C29 -1.0(9) 3 . . . ?
C27 C28 C29 C29 1.0(10) . . . 3 ?

_diffrn_measured_fraction_theta_max 0.997
_diffrn_reflns_theta_full        68.14
_diffrn_measured_fraction_theta_full 0.997
_refine_diff_density_max         0.600
_refine_diff_density_min         -0.506
_refine_diff_density_rms         0.082
####################################################################### 
# 
# This file contains crystal structure data downloaded from the 
# Cambridge Structural Database (CSD) hosted by the Cambridge 
# Crystallographic Data Centre (CCDC).
# 
# Full information about CCDC data access policies and citation 
# guidelines are available at http://www.ccdc.cam.ac.uk/access/V1 
# 
# Audit and citation data items may have been added by the CCDC. 
# Please retain this information to preserve the provenance of 
# this file and to allow appropriate attribution of the data. 
# 
#######################################################################

data_shelxl
_database_code_depnum_ccdc_archive 'CCDC 1005495'
_audit_update_record             
;
2014-05-27 deposited with the CCDC.
2016-06-16 downloaded from the CCDC.
;

_audit_creation_method           SHELXL-2013
_chemical_name_systematic        
; 
 ? 
;
_chemical_name_common            ?
_chemical_melting_point          ?
_chemical_formula_moiety         'C44 H40 B4 N4 O8 S2, C10 H8, 2(C H Cl3)'
_chemical_formula_sum            'C58 H52 B4 Cl12 N4 O8 S2'
_chemical_formula_weight         1465.79

loop_
_atom_type_symbol
_atom_type_description
_atom_type_scat_dispersion_real
_atom_type_scat_dispersion_imag
_atom_type_scat_source
C C 0.0181 0.0091 'International Tables Vol C Tables 4.2.6.8 and 6.1.1.4'
H H 0.0000 0.0000 'International Tables Vol C Tables 4.2.6.8 and 6.1.1.4'
B B 0.0090 0.0039 'International Tables Vol C Tables 4.2.6.8 and 6.1.1.4'
Cl Cl 0.3639 0.7018 'International Tables Vol C Tables 4.2.6.8 and 6.1.1.4'
N N 0.0311 0.0180 'International Tables Vol C Tables 4.2.6.8 and 6.1.1.4'
O O 0.0492 0.0322 'International Tables Vol C Tables 4.2.6.8 and 6.1.1.4'
S S 0.3331 0.5567 'International Tables Vol C Tables 4.2.6.8 and 6.1.1.4'

_space_group_crystal_system      monoclinic
_space_group_IT_number           14
_space_group_name_H-M_alt        'P 21/c'
_space_group_name_Hall           '-P 2ybc'

_shelx_space_group_comment       
; 
The symmetry employed for this shelxl refinement is uniquely defined 
by the following loop, which should always be used as a source of 
symmetry information in preference to the above space-group names. 
They are only intended as comments. 
;

loop_
_space_group_symop_operation_xyz
'x, y, z'
'-x, y+1/2, -z+1/2'
'-x, -y, -z'
'x, -y-1/2, z-1/2'

_cell_length_a                   13.7340(6)
_cell_length_b                   14.1169(5)
_cell_length_c                   20.8001(7)
_cell_angle_alpha                90
_cell_angle_beta                 122.833(2)
_cell_angle_gamma                90
_cell_volume                     3388.5(2)
_cell_formula_units_Z            2
_cell_measurement_temperature    293(2)
_cell_measurement_reflns_used    ?
_cell_measurement_theta_min      ?
_cell_measurement_theta_max      ?

_exptl_crystal_description       ?
_exptl_crystal_colour            ?
_exptl_crystal_density_meas      ?
_exptl_crystal_density_method    'not measured'
_exptl_crystal_density_diffrn    1.437
_exptl_crystal_F_000             1496
_exptl_transmission_factor_min   ?
_exptl_transmission_factor_max   ?
_exptl_crystal_size_max          0.294
_exptl_crystal_size_mid          0.285
_exptl_crystal_size_min          0.174
_exptl_absorpt_coefficient_mu    5.510
_shelx_estimated_absorpt_T_min   0.294
_shelx_estimated_absorpt_T_max   0.447
_exptl_absorpt_correction_type   multi-scan
_exptl_absorpt_correction_T_min  0.383
_exptl_absorpt_correction_T_max  0.447
_exptl_absorpt_process_details   'Absorption was corrected by ABSCOR'

_exptl_special_details           
; 
 ? 
;

_diffrn_ambient_temperature      293(2)
_diffrn_radiation_wavelength     1.54186
_diffrn_radiation_type           CuK\a
_diffrn_source                   'rotating anode X-ray tube'
_diffrn_measurement_device_type  'Rigaku R-AXIS RAPID II IP Area Detector'
_diffrn_measurement_method       '\w scans'
_diffrn_detector_area_resol_mean ?
_diffrn_reflns_number            37551
_diffrn_reflns_av_unetI/netI     0.0456
_diffrn_reflns_av_R_equivalents  0.0663
_diffrn_reflns_limit_h_min       -16
_diffrn_reflns_limit_h_max       16
_diffrn_reflns_limit_k_min       -16
_diffrn_reflns_limit_k_max       17
_diffrn_reflns_limit_l_min       -24
_diffrn_reflns_limit_l_max       25
_diffrn_reflns_theta_min         3.830
_diffrn_reflns_theta_max         68.224
_diffrn_reflns_theta_full        67.686
_diffrn_measured_fraction_theta_max 0.985
_diffrn_measured_fraction_theta_full 0.986
_diffrn_reflns_Laue_measured_fraction_max 0.985
_diffrn_reflns_Laue_measured_fraction_full 0.986
_diffrn_reflns_point_group_measured_fraction_max 0.985
_diffrn_reflns_point_group_measured_fraction_full 0.986
_reflns_number_total             6111
_reflns_number_gt                4788
_reflns_threshold_expression     'I > 2\s(I)'
_reflns_Friedel_coverage         0.000
_reflns_Friedel_fraction_max     .
_reflns_Friedel_fraction_full    .

_reflns_special_details          
; 
 Reflections were merged by SHELXL according to the crystal 
 class for the calculation of statistics and refinement. 
  
 _reflns_Friedel_fraction is defined as the number of unique 
 Friedel pairs measured divided by the number that would be 
 possible theoretically, ignoring centric projections and 
 systematic absences. 
;

_computing_data_collection       'PROCESS-AUTO (Rigaku, 1998)'
_computing_cell_refinement       'PROCESS-AUTO (Rigaku, 1998)'
_computing_data_reduction        'PROCESS-AUTO (Rigaku, 1998)'
_computing_structure_solution    'SHELXS-97 (Sheldrick, 1990)'
_computing_structure_refinement  'SHELXL-2013 (Sheldrick, 2013)'
_computing_molecular_graphics    'ORTEP-3 (Farrugia, 2008)'
_computing_publication_material  'SHELXL-2013 (Sheldrick, 2013)'

_refine_special_details          
; 
 ? 
;
_refine_ls_structure_factor_coef Fsqd
_refine_ls_matrix_type           full
_refine_ls_weighting_scheme      calc
_refine_ls_weighting_details     
'w=1/[\s^2^(Fo^2^)+(0.0528P)^2^+1.1897P] where P=(Fo^2^+2Fc^2^)/3'
_atom_sites_solution_primary     direct
_atom_sites_solution_secondary   difmap
_atom_sites_solution_hydrogens   geom
_refine_ls_hydrogen_treatment    constr
_refine_ls_extinction_method     none
_refine_ls_extinction_coef       .
_refine_ls_number_reflns         6111
_refine_ls_number_parameters     442
_refine_ls_number_restraints     30
_refine_ls_R_factor_all          0.0630
_refine_ls_R_factor_gt           0.0518
_refine_ls_wR_factor_ref         0.1371
_refine_ls_wR_factor_gt          0.1270
_refine_ls_goodness_of_fit_ref   1.149
_refine_ls_restrained_S_all      1.164
_refine_ls_shift/su_max          0.001
_refine_ls_shift/su_mean         0.000

loop_
_atom_site_label
_atom_site_type_symbol
_atom_site_fract_x
_atom_site_fract_y
_atom_site_fract_z
_atom_site_U_iso_or_equiv
_atom_site_adp_type
_atom_site_occupancy
_atom_site_site_symmetry_order
_atom_site_calc_flag
_atom_site_refinement_flags_posn
_atom_site_refinement_flags_adp
_atom_site_refinement_flags_occupancy
_atom_site_disorder_assembly
_atom_site_disorder_group
S1 S 0.70901(7) -0.17909(5) 0.24940(4) 0.0581(2) Uani 1 1 d . . . . .
O1 O 0.56258(14) 0.04596(11) 0.34118(9) 0.0395(4) Uani 1 1 d . . . . .
O2 O 0.59223(15) 0.01153(11) 0.45839(10) 0.0437(4) Uani 1 1 d . . . . .
O3 O 0.98390(13) 0.35234(11) 0.54818(9) 0.0368(4) Uani 1 1 d . . . . .
O4 O 0.98837(14) 0.35806(13) 0.43991(10) 0.0453(4) Uani 1 1 d . . . . .
N1 N 0.80077(19) -0.24275(15) 0.32180(12) 0.0469(5) Uani 1 1 d . . . . .
N2 N 0.65609(19) -0.11391(15) 0.28692(13) 0.0480(5) Uani 1 1 d . . . . .
C1 C 0.6917(2) -0.09949(17) 0.41645(14) 0.0375(5) Uani 1 1 d . . . . .
C2 C 0.7560(2) -0.13859(18) 0.48823(15) 0.0427(6) Uani 1 1 d . . . . .
H2 H 0.7449 -0.1159 0.5258 0.051 Uiso 1 1 calc R U . . .
C3 C 0.8383(2) -0.21155(18) 0.50813(15) 0.0420(6) Uani 1 1 d . . . . .
H3 H 0.8785 -0.2343 0.5581 0.050 Uiso 1 1 calc R U . . .
C4 C 0.8617(2) -0.25044(17) 0.45754(14) 0.0370(5) Uani 1 1 d . . . . .
C5 C 0.7946(2) -0.21389(16) 0.38141(14) 0.0367(5) Uani 1 1 d . . . . .
C6 C 0.7112(2) -0.13950(16) 0.36122(14) 0.0375(5) Uani 1 1 d . . . . .
C7 C 0.5163(2) 0.12601(16) 0.36039(14) 0.0372(5) Uani 1 1 d . . . . .
H7 H 0.4378 0.1432 0.3186 0.045 Uiso 1 1 calc R U . . .
C8 C 0.5215(2) 0.09562(16) 0.43419(15) 0.0390(6) Uani 1 1 d . . . . .
H8 H 0.4439 0.0817 0.4230 0.047 Uiso 1 1 calc R U . . .
C9 C 0.5784(2) 0.17696(17) 0.49241(15) 0.0384(6) Uani 1 1 d . . . . .
C10 C 0.64364(19) 0.22997(15) 0.46282(13) 0.0325(5) Uani 1 1 d . . . . .
C11 C 0.73325(19) 0.29489(16) 0.50134(14) 0.0345(5) Uani 1 1 d . . . . .
H11 H 0.7643 0.3092 0.5526 0.041 Uiso 1 1 calc R U . . .
C12 C 0.77505(19) 0.33781(15) 0.46062(13) 0.0319(5) Uani 1 1 d . . . . .
C13 C 0.87859(19) 0.40214(16) 0.49107(14) 0.0346(5) Uani 1 1 d . . . . .
H13 H 0.8684 0.4620 0.5106 0.042 Uiso 1 1 calc R U . . .
C14 C 0.8910(2) 0.41697(16) 0.42184(14) 0.0366(5) Uani 1 1 d . . . . .
H14 H 0.9062 0.4836 0.4170 0.044 Uiso 1 1 calc R U . . .
C15 C 0.7777(2) 0.38272(17) 0.34972(14) 0.0379(6) Uani 1 1 d . . . . .
C16 C 0.72566(19) 0.32055(16) 0.38302(13) 0.0329(5) Uani 1 1 d . . . . .
C17 C 0.6375(2) 0.25434(16) 0.34519(14) 0.0366(5) Uani 1 1 d . . . . .
H17 H 0.6050 0.2413 0.2936 0.044 Uiso 1 1 calc R U . . .
C18 C 0.59929(19) 0.20813(16) 0.38636(13) 0.0327(5) Uani 1 1 d . . . . .
C19 C 0.6552(3) 0.1433(2) 0.57494(16) 0.0561(7) Uani 1 1 d . . . . .
H19A H 0.7135 0.1013 0.5794 0.084 Uiso 1 1 calc R U . . .
H19B H 0.6088 0.1105 0.5895 0.084 Uiso 1 1 calc R U . . .
H19C H 0.6917 0.1969 0.6079 0.084 Uiso 1 1 calc R U . . .
C20 C 0.4817(2) 0.24177(19) 0.48336(18) 0.0526(7) Uani 1 1 d . . . . .
H20A H 0.5154 0.2984 0.5129 0.079 Uiso 1 1 calc R U . . .
H20B H 0.4392 0.2092 0.5011 0.079 Uiso 1 1 calc R U . . .
H20C H 0.4303 0.2582 0.4304 0.079 Uiso 1 1 calc R U . . .
C21 C 0.7970(3) 0.3312(2) 0.29298(18) 0.0626(8) Uani 1 1 d . . . . .
H21A H 0.8426 0.2754 0.3166 0.094 Uiso 1 1 calc R U . . .
H21B H 0.8371 0.3723 0.2780 0.094 Uiso 1 1 calc R U . . .
H21C H 0.7235 0.3136 0.2486 0.094 Uiso 1 1 calc R U . . .
C22 C 0.7001(2) 0.4699(2) 0.31190(19) 0.0625(9) Uani 1 1 d . . . . .
H22A H 0.6238 0.4498 0.2723 0.094 Uiso 1 1 calc R U . . .
H22B H 0.7323 0.5090 0.2901 0.094 Uiso 1 1 calc R U . . .
H22C H 0.6958 0.5055 0.3496 0.094 Uiso 1 1 calc R U . . .
B1 B 0.6128(2) -0.01322(19) 0.40306(17) 0.0383(6) Uani 1 1 d . . . . .
B2 B 1.0368(2) 0.32208(19) 0.51170(17) 0.0372(6) Uani 1 1 d . . . . .
C101 C 0.9125(3) 0.0899(3) 0.5105(3) 0.0831(12) Uani 1 1 d . U . . .
H101 H 0.8542 0.1334 0.4807 0.100 Uiso 1 1 calc R U . . .
C102 C 0.9547(5) 0.0821(4) 0.5859(4) 0.1060(16) Uani 1 1 d . U . . .
H102 H 0.9253 0.1209 0.6076 0.127 Uiso 1 1 calc R U . . .
C103 C 1.0403(5) 0.0180(4) 0.6312(3) 0.1064(16) Uani 1 1 d . U . . .
H103 H 1.0676 0.0135 0.6830 0.128 Uiso 1 1 calc R U . . .
C104 C 1.0859(3) -0.0394(3) 0.6007(2) 0.0844(12) Uani 1 1 d . U . . .
H104 H 1.1442 -0.0823 0.6318 0.101 Uiso 1 1 calc R U . . .
C105 C 0.9556(2) 0.03339(19) 0.47769(19) 0.0558(8) Uani 1 1 d . . . . .
C201 C 0.9530(3) -0.3696(3) 0.27742(18) 0.0663(9) Uani 1 1 d . . . . .
H201 H 0.9376 -0.3444 0.3150 0.080 Uiso 1 1 calc R U . A 1
Cl1A Cl 1.03208(17) -0.28663(13) 0.26364(10) 0.1049(6) Uani 0.887(4) 1 d . . P
B 1
Cl2A Cl 0.82013(16) -0.3939(2) 0.19277(11) 0.0994(6) Uani 0.887(4) 1 d . U P B
1
Cl3A Cl 1.03693(14) -0.47494(13) 0.31549(7) 0.0946(6) Uani 0.887(4) 1 d . . P B
1
Cl1B Cl 0.9679(15) -0.2475(11) 0.2368(9) 0.117(5) Uiso 0.113(4) 1 d . . P B 2
Cl2B Cl 0.8412(13) -0.4234(9) 0.1954(10) 0.066(3) Uiso 0.113(4) 1 d . . P B 2
Cl3B Cl 1.0632(10) -0.4236(10) 0.3060(7) 0.092(4) Uiso 0.113(4) 1 d . . P B 2
C301 C 0.5417(2) 0.0614(2) 0.16521(18) 0.0559(7) Uani 1 1 d . . . . .
H301 H 0.5504 0.0299 0.2100 0.067 Uiso 1 1 calc R U . C 3
Cl4A Cl 0.4790(6) -0.0155(9) 0.0860(8) 0.111(3) Uani 0.50(3) 1 d . . P D 3
Cl5A Cl 0.4580(7) 0.1655(6) 0.1426(3) 0.0580(13) Uani 0.50(3) 1 d . . P D 3
Cl6A Cl 0.6749(9) 0.0893(10) 0.1807(6) 0.108(3) Uani 0.50(3) 1 d . . P D 3
Cl4B Cl 0.4805(4) -0.0288(5) 0.0988(4) 0.0638(17) Uani 0.50(3) 1 d . . P D 4
Cl5B Cl 0.4418(11) 0.1541(8) 0.1368(5) 0.088(2) Uani 0.50(3) 1 d . . P D 4
Cl6B Cl 0.6787(8) 0.1017(8) 0.1865(4) 0.0725(17) Uani 0.50(3) 1 d . . P D 4

loop_
_atom_site_aniso_label
_atom_site_aniso_U_11
_atom_site_aniso_U_22
_atom_site_aniso_U_33
_atom_site_aniso_U_23
_atom_site_aniso_U_13
_atom_site_aniso_U_12
S1 0.0699(5) 0.0600(4) 0.0354(4) -0.0001(3) 0.0227(4) 0.0149(4)
O1 0.0416(9) 0.0343(8) 0.0356(9) -0.0042(7) 0.0163(8) -0.0004(7)
O2 0.0512(10) 0.0378(9) 0.0514(11) 0.0076(8) 0.0339(9) 0.0062(8)
O3 0.0313(8) 0.0402(9) 0.0339(9) -0.0009(7) 0.0144(7) -0.0005(7)
O4 0.0368(9) 0.0590(11) 0.0446(11) 0.0156(9) 0.0250(9) 0.0131(8)
N1 0.0492(13) 0.0479(12) 0.0394(13) -0.0015(10) 0.0212(11) 0.0059(10)
N2 0.0523(13) 0.0464(12) 0.0371(13) -0.0006(10) 0.0189(11) 0.0060(10)
C1 0.0337(12) 0.0385(13) 0.0383(14) -0.0021(10) 0.0183(11) -0.0027(10)
C2 0.0426(14) 0.0480(14) 0.0431(15) 0.0031(12) 0.0269(13) 0.0029(11)
C3 0.0390(13) 0.0514(15) 0.0356(14) 0.0062(12) 0.0202(12) 0.0036(11)
C4 0.0316(12) 0.0390(13) 0.0376(14) 0.0013(11) 0.0169(11) -0.0025(10)
C5 0.0356(12) 0.0359(12) 0.0368(14) -0.0029(10) 0.0186(11) -0.0029(10)
C6 0.0359(12) 0.0345(12) 0.0345(14) -0.0005(10) 0.0142(11) -0.0018(10)
C7 0.0307(12) 0.0343(12) 0.0383(14) -0.0043(10) 0.0132(11) 0.0000(9)
C8 0.0328(12) 0.0357(12) 0.0502(16) -0.0014(11) 0.0236(12) -0.0031(10)
C9 0.0406(13) 0.0395(13) 0.0406(15) -0.0012(11) 0.0255(12) -0.0063(10)
C10 0.0334(12) 0.0317(11) 0.0338(13) -0.0001(10) 0.0191(10) -0.0005(9)
C11 0.0351(12) 0.0366(12) 0.0300(13) -0.0035(10) 0.0166(10) -0.0020(9)
C12 0.0300(11) 0.0312(11) 0.0338(13) -0.0015(9) 0.0168(10) -0.0012(9)
C13 0.0320(12) 0.0313(11) 0.0378(14) -0.0007(10) 0.0171(11) 0.0010(9)
C14 0.0351(12) 0.0325(12) 0.0445(15) 0.0047(10) 0.0232(11) 0.0010(9)
C15 0.0360(13) 0.0425(13) 0.0346(14) 0.0073(11) 0.0187(11) 0.0024(10)
C16 0.0318(12) 0.0349(12) 0.0320(13) 0.0033(10) 0.0173(10) 0.0009(9)
C17 0.0351(12) 0.0398(13) 0.0282(13) -0.0010(10) 0.0128(11) 0.0004(10)
C18 0.0300(11) 0.0333(12) 0.0315(13) -0.0013(9) 0.0145(10) -0.0010(9)
C19 0.0654(19) 0.0595(18) 0.0455(17) 0.0035(14) 0.0314(15) -0.0157(14)
C20 0.0573(17) 0.0496(15) 0.071(2) -0.0083(14) 0.0478(16) -0.0032(13)
C21 0.070(2) 0.081(2) 0.0535(19) -0.0114(16) 0.0440(17) -0.0179(17)
C22 0.0477(16) 0.0649(19) 0.069(2) 0.0354(16) 0.0278(16) 0.0134(14)
B1 0.0335(14) 0.0368(14) 0.0417(17) -0.0017(12) 0.0186(13) -0.0048(11)
B2 0.0325(14) 0.0398(15) 0.0369(16) 0.0006(12) 0.0174(12) -0.0038(11)
C101 0.061(2) 0.063(2) 0.126(4) -0.019(2) 0.051(2) -0.0062(16)
C102 0.093(3) 0.124(4) 0.130(4) -0.056(3) 0.079(3) -0.044(3)
C103 0.112(4) 0.144(4) 0.076(3) -0.017(3) 0.059(3) -0.055(3)
C104 0.072(2) 0.083(3) 0.071(3) 0.017(2) 0.022(2) -0.015(2)
C105 0.0478(16) 0.0473(16) 0.070(2) 0.0022(14) 0.0301(16) -0.0076(12)
C201 0.0584(19) 0.100(3) 0.052(2) -0.0109(18) 0.0369(17) -0.0075(17)
Cl1A 0.1092(13) 0.1141(12) 0.1113(11) -0.0007(9) 0.0728(10) -0.0338(10)
Cl2A 0.0650(9) 0.167(2) 0.0570(8) -0.0225(11) 0.0274(7) -0.0141(11)
Cl3A 0.1230(11) 0.0947(11) 0.0812(8) 0.0049(7) 0.0651(8) 0.0232(8)
C301 0.0580(18) 0.0493(16) 0.0574(19) 0.0051(14) 0.0294(16) 0.0004(13)
Cl4A 0.155(5) 0.089(3) 0.107(4) -0.039(3) 0.082(4) -0.037(3)
Cl5A 0.0628(18) 0.0588(19) 0.040(3) 0.0007(14) 0.0194(16) 0.0083(14)
Cl6A 0.061(3) 0.090(4) 0.156(6) 0.023(3) 0.047(3) -0.008(2)
Cl4B 0.066(3) 0.0614(18) 0.055(2) -0.0123(14) 0.027(2) -0.0113(13)
Cl5B 0.085(3) 0.062(2) 0.118(5) 0.026(2) 0.056(3) 0.020(2)
Cl6B 0.059(2) 0.071(2) 0.072(3) 0.0052(17) 0.0255(19) -0.0111(15)

_geom_special_details            
; 
 All esds (except the esd in the dihedral angle between two l.s. planes) 
 are estimated using the full covariance matrix.  The cell esds are taken 
 into account individually in the estimation of esds in distances, angles 
 and torsion angles; correlations between esds in cell parameters are only 
 used when they are defined by crystal symmetry.  An approximate (isotropic) 
 treatment of cell esds is used for estimating esds involving l.s. planes. 
;

loop_
_geom_bond_atom_site_label_1
_geom_bond_atom_site_label_2
_geom_bond_distance
_geom_bond_site_symmetry_2
_geom_bond_publ_flag
S1 N2 1.612(2) . ?
S1 N1 1.614(2) . ?
O1 B1 1.367(3) . ?
O1 C7 1.455(3) . ?
O2 B1 1.370(3) . ?
O2 C8 1.441(3) . ?
O3 B2 1.372(3) . ?
O3 C13 1.461(3) . ?
O4 B2 1.361(3) . ?
O4 C14 1.441(3) . ?
N1 C5 1.350(3) . ?
N2 C6 1.350(3) . ?
C1 C2 1.373(3) . ?
C1 C6 1.429(3) . ?
C1 B1 1.552(4) . ?
C2 C3 1.415(3) . ?
C2 H2 0.9300 . ?
C3 C4 1.371(3) . ?
C3 H3 0.9300 . ?
C4 C5 1.429(3) . ?
C4 B2 1.552(3) 3_756 ?
C5 C6 1.439(3) . ?
C7 C18 1.506(3) . ?
C7 C8 1.557(3) . ?
C7 H7 0.9800 . ?
C8 C9 1.539(3) . ?
C8 H8 0.9800 . ?
C9 C19 1.524(4) . ?
C9 C10 1.530(3) . ?
C9 C20 1.538(3) . ?
C10 C11 1.388(3) . ?
C10 C18 1.395(3) . ?
C11 C12 1.393(3) . ?
C11 H11 0.9300 . ?
C12 C16 1.392(3) . ?
C12 C13 1.507(3) . ?
C13 C14 1.553(3) . ?
C13 H13 0.9800 . ?
C14 C15 1.540(3) . ?
C14 H14 0.9800 . ?
C15 C16 1.516(3) . ?
C15 C21 1.527(4) . ?
C15 C22 1.536(3) . ?
C16 C17 1.387(3) . ?
C17 C18 1.387(3) . ?
C17 H17 0.9300 . ?
C19 H19A 0.9600 . ?
C19 H19B 0.9600 . ?
C19 H19C 0.9600 . ?
C20 H20A 0.9600 . ?
C20 H20B 0.9600 . ?
C20 H20C 0.9600 . ?
C21 H21A 0.9600 . ?
C21 H21B 0.9600 . ?
C21 H21C 0.9600 . ?
C22 H22A 0.9600 . ?
C22 H22B 0.9600 . ?
C22 H22C 0.9600 . ?
B2 C4 1.552(3) 3_756 ?
C101 C102 1.350(6) . ?
C101 C105 1.375(5) . ?
C101 H101 0.9300 . ?
C102 C103 1.374(7) . ?
C102 H102 0.9300 . ?
C103 C104 1.372(6) . ?
C103 H103 0.9300 . ?
C104 C105 1.408(5) 3_756 ?
C104 H104 0.9300 . ?
C105 C104 1.408(5) 3_756 ?
C105 C105 1.417(6) 3_756 ?
C201 Cl3B 1.500(11) . ?
C201 Cl1A 1.723(3) . ?
C201 Cl2B 1.734(17) . ?
C201 Cl2A 1.751(4) . ?
C201 Cl3A 1.783(4) . ?
C201 Cl1B 1.978(15) . ?
C201 H201 0.9800 . ?
C301 Cl6A 1.723(11) . ?
C301 Cl4B 1.725(7) . ?
C301 Cl5B 1.752(9) . ?
C301 Cl4A 1.760(9) . ?
C301 Cl5A 1.766(7) . ?
C301 Cl6B 1.776(10) . ?
C301 H301 0.9800 . ?

loop_
_geom_angle_atom_site_label_1
_geom_angle_atom_site_label_2
_geom_angle_atom_site_label_3
_geom_angle
_geom_angle_site_symmetry_1
_geom_angle_site_symmetry_3
_geom_angle_publ_flag
N2 S1 N1 101.25(12) . . ?
B1 O1 C7 106.76(19) . . ?
B1 O2 C8 108.87(19) . . ?
B2 O3 C13 106.72(18) . . ?
B2 O4 C14 109.50(19) . . ?
C5 N1 S1 106.42(17) . . ?
C6 N2 S1 106.33(17) . . ?
C2 C1 C6 115.2(2) . . ?
C2 C1 B1 119.0(2) . . ?
C6 C1 B1 125.6(2) . . ?
C1 C2 C3 123.5(2) . . ?
C1 C2 H2 118.3 . . ?
C3 C2 H2 118.3 . . ?
C4 C3 C2 123.3(2) . . ?
C4 C3 H3 118.3 . . ?
C2 C3 H3 118.3 . . ?
C3 C4 C5 115.3(2) . . ?
C3 C4 B2 118.5(2) . 3_756 ?
C5 C4 B2 126.0(2) . 3_756 ?
N1 C5 C4 125.8(2) . . ?
N1 C5 C6 112.9(2) . . ?
C4 C5 C6 121.3(2) . . ?
N2 C6 C1 125.5(2) . . ?
N2 C6 C5 113.1(2) . . ?
C1 C6 C5 121.3(2) . . ?
O1 C7 C18 109.73(18) . . ?
O1 C7 C8 105.27(18) . . ?
C18 C7 C8 103.72(19) . . ?
O1 C7 H7 112.5 . . ?
C18 C7 H7 112.5 . . ?
C8 C7 H7 112.5 . . ?
O2 C8 C9 112.4(2) . . ?
O2 C8 C7 103.49(18) . . ?
C9 C8 C7 107.60(18) . . ?
O2 C8 H8 111.0 . . ?
C9 C8 H8 111.0 . . ?
C7 C8 H8 111.0 . . ?
C19 C9 C10 114.0(2) . . ?
C19 C9 C20 110.4(2) . . ?
C10 C9 C20 108.3(2) . . ?
C19 C9 C8 113.6(2) . . ?
C10 C9 C8 101.93(19) . . ?
C20 C9 C8 108.1(2) . . ?
C11 C10 C18 120.4(2) . . ?
C11 C10 C9 128.3(2) . . ?
C18 C10 C9 111.21(19) . . ?
C10 C11 C12 117.7(2) . . ?
C10 C11 H11 121.2 . . ?
C12 C11 H11 121.2 . . ?
C16 C12 C11 121.8(2) . . ?
C16 C12 C13 110.4(2) . . ?
C11 C12 C13 127.8(2) . . ?
O3 C13 C12 110.14(18) . . ?
O3 C13 C14 105.13(17) . . ?
C12 C13 C14 104.15(19) . . ?
O3 C13 H13 112.3 . . ?
C12 C13 H13 112.3 . . ?
C14 C13 H13 112.3 . . ?
O4 C14 C15 112.16(19) . . ?
O4 C14 C13 103.48(18) . . ?
C15 C14 C13 107.47(18) . . ?
O4 C14 H14 111.1 . . ?
C15 C14 H14 111.1 . . ?
C13 C14 H14 111.1 . . ?
C16 C15 C21 113.6(2) . . ?
C16 C15 C22 109.3(2) . . ?
C21 C15 C22 110.4(2) . . ?
C16 C15 C14 102.36(19) . . ?
C21 C15 C14 113.3(2) . . ?
C22 C15 C14 107.5(2) . . ?
C17 C16 C12 120.2(2) . . ?
C17 C16 C15 127.8(2) . . ?
C12 C16 C15 112.0(2) . . ?
C18 C17 C16 118.2(2) . . ?
C18 C17 H17 120.9 . . ?
C16 C17 H17 120.9 . . ?
C17 C18 C10 121.5(2) . . ?
C17 C18 C7 127.4(2) . . ?
C10 C18 C7 110.9(2) . . ?
C9 C19 H19A 109.5 . . ?
C9 C19 H19B 109.5 . . ?
H19A C19 H19B 109.5 . . ?
C9 C19 H19C 109.5 . . ?
H19A C19 H19C 109.5 . . ?
H19B C19 H19C 109.5 . . ?
C9 C20 H20A 109.5 . . ?
C9 C20 H20B 109.5 . . ?
H20A C20 H20B 109.5 . . ?
C9 C20 H20C 109.5 . . ?
H20A C20 H20C 109.5 . . ?
H20B C20 H20C 109.5 . . ?
C15 C21 H21A 109.5 . . ?
C15 C21 H21B 109.5 . . ?
H21A C21 H21B 109.5 . . ?
C15 C21 H21C 109.5 . . ?
H21A C21 H21C 109.5 . . ?
H21B C21 H21C 109.5 . . ?
C15 C22 H22A 109.5 . . ?
C15 C22 H22B 109.5 . . ?
H22A C22 H22B 109.5 . . ?
C15 C22 H22C 109.5 . . ?
H22A C22 H22C 109.5 . . ?
H22B C22 H22C 109.5 . . ?
O1 B1 O2 114.0(2) . . ?
O1 B1 C1 126.5(2) . . ?
O2 B1 C1 119.4(2) . . ?
O4 B2 O3 113.6(2) . . ?
O4 B2 C4 119.4(2) . 3_756 ?
O3 B2 C4 127.0(2) . 3_756 ?
C102 C101 C105 120.0(4) . . ?
C102 C101 H101 120.0 . . ?
C105 C101 H101 120.0 . . ?
C101 C102 C103 121.4(4) . . ?
C101 C102 H102 119.3 . . ?
C103 C102 H102 119.3 . . ?
C104 C103 C102 120.4(4) . . ?
C104 C103 H103 119.8 . . ?
C102 C103 H103 119.8 . . ?
C103 C104 C105 120.1(4) . 3_756 ?
C103 C104 H104 120.0 . . ?
C105 C104 H104 120.0 3_756 . ?
C101 C105 C104 121.8(3) . 3_756 ?
C101 C105 C105 120.6(4) . 3_756 ?
C104 C105 C105 117.6(4) 3_756 3_756 ?
Cl3B C201 Cl2B 109.4(6) . . ?
Cl1A C201 Cl2A 111.9(2) . . ?
Cl1A C201 Cl3A 109.08(19) . . ?
Cl2A C201 Cl3A 110.7(2) . . ?
Cl3B C201 Cl1B 107.2(6) . . ?
Cl2B C201 Cl1B 101.7(7) . . ?
Cl1A C201 H201 108.3 . . ?
Cl2A C201 H201 108.3 . . ?
Cl3A C201 H201 108.3 . . ?
Cl4B C301 Cl5B 109.2(4) . . ?
Cl6A C301 Cl4A 104.3(7) . . ?
Cl6A C301 Cl5A 109.4(5) . . ?
Cl4A C301 Cl5A 110.3(4) . . ?
Cl4B C301 Cl6B 115.3(5) . . ?
Cl5B C301 Cl6B 112.0(6) . . ?
Cl6A C301 H301 110.9 . . ?
Cl4A C301 H301 110.9 . . ?
Cl5A C301 H301 110.9 . . ?

loop_
_geom_torsion_atom_site_label_1
_geom_torsion_atom_site_label_2
_geom_torsion_atom_site_label_3
_geom_torsion_atom_site_label_4
_geom_torsion
_geom_torsion_site_symmetry_1
_geom_torsion_site_symmetry_2
_geom_torsion_site_symmetry_3
_geom_torsion_site_symmetry_4
_geom_torsion_publ_flag
N2 S1 N1 C5 -0.6(2) . . . . ?
N1 S1 N2 C6 0.7(2) . . . . ?
C6 C1 C2 C3 1.6(4) . . . . ?
B1 C1 C2 C3 -174.1(2) . . . . ?
C1 C2 C3 C4 -0.1(4) . . . . ?
C2 C3 C4 C5 -1.5(4) . . . . ?
C2 C3 C4 B2 173.3(2) . . . 3_756 ?
S1 N1 C5 C4 -179.5(2) . . . . ?
S1 N1 C5 C6 0.4(3) . . . . ?
C3 C4 C5 N1 -178.5(2) . . . . ?
B2 C4 C5 N1 7.1(4) 3_756 . . . ?
C3 C4 C5 C6 1.7(3) . . . . ?
B2 C4 C5 C6 -172.7(2) 3_756 . . . ?
S1 N2 C6 C1 179.7(2) . . . . ?
S1 N2 C6 C5 -0.5(3) . . . . ?
C2 C1 C6 N2 178.4(2) . . . . ?
B1 C1 C6 N2 -6.3(4) . . . . ?
C2 C1 C6 C5 -1.3(3) . . . . ?
B1 C1 C6 C5 174.0(2) . . . . ?
N1 C5 C6 N2 0.1(3) . . . . ?
C4 C5 C6 N2 180.0(2) . . . . ?
N1 C5 C6 C1 179.9(2) . . . . ?
C4 C5 C6 C1 -0.3(3) . . . . ?
B1 O1 C7 C18 98.8(2) . . . . ?
B1 O1 C7 C8 -12.2(2) . . . . ?
B1 O2 C8 C9 -123.2(2) . . . . ?
B1 O2 C8 C7 -7.4(2) . . . . ?
O1 C7 C8 O2 12.0(2) . . . . ?
C18 C7 C8 O2 -103.31(19) . . . . ?
O1 C7 C8 C9 131.12(19) . . . . ?
C18 C7 C8 C9 15.8(2) . . . . ?
O2 C8 C9 C19 -31.0(3) . . . . ?
C7 C8 C9 C19 -144.3(2) . . . . ?
O2 C8 C9 C10 92.1(2) . . . . ?
C7 C8 C9 C10 -21.1(2) . . . . ?
O2 C8 C9 C20 -153.8(2) . . . . ?
C7 C8 C9 C20 92.9(2) . . . . ?
C19 C9 C10 C11 -39.6(3) . . . . ?
C20 C9 C10 C11 83.8(3) . . . . ?
C8 C9 C10 C11 -162.3(2) . . . . ?
C19 C9 C10 C18 142.5(2) . . . . ?
C20 C9 C10 C18 -94.1(2) . . . . ?
C8 C9 C10 C18 19.8(2) . . . . ?
C18 C10 C11 C12 1.0(3) . . . . ?
C9 C10 C11 C12 -176.7(2) . . . . ?
C10 C11 C12 C16 3.2(3) . . . . ?
C10 C11 C12 C13 -173.1(2) . . . . ?
B2 O3 C13 C12 99.1(2) . . . . ?
B2 O3 C13 C14 -12.5(2) . . . . ?
C16 C12 C13 O3 -115.9(2) . . . . ?
C11 C12 C13 O3 60.8(3) . . . . ?
C16 C12 C13 C14 -3.6(2) . . . . ?
C11 C12 C13 C14 173.1(2) . . . . ?
B2 O4 C14 C15 -121.8(2) . . . . ?
B2 O4 C14 C13 -6.3(2) . . . . ?
O3 C13 C14 O4 11.4(2) . . . . ?
C12 C13 C14 O4 -104.48(19) . . . . ?
O3 C13 C14 C15 130.19(18) . . . . ?
C12 C13 C14 C15 14.3(2) . . . . ?
O4 C14 C15 C16 94.3(2) . . . . ?
C13 C14 C15 C16 -18.8(2) . . . . ?
O4 C14 C15 C21 -28.5(3) . . . . ?
C13 C14 C15 C21 -141.5(2) . . . . ?
O4 C14 C15 C22 -150.7(2) . . . . ?
C13 C14 C15 C22 96.2(2) . . . . ?
C11 C12 C16 C17 -4.5(3) . . . . ?
C13 C12 C16 C17 172.5(2) . . . . ?
C11 C12 C16 C15 174.1(2) . . . . ?
C13 C12 C16 C15 -9.0(3) . . . . ?
C21 C15 C16 C17 -41.6(3) . . . . ?
C22 C15 C16 C17 82.1(3) . . . . ?
C14 C15 C16 C17 -164.1(2) . . . . ?
C21 C15 C16 C12 139.9(2) . . . . ?
C22 C15 C16 C12 -96.3(3) . . . . ?
C14 C15 C16 C12 17.4(2) . . . . ?
C12 C16 C17 C18 1.3(3) . . . . ?
C15 C16 C17 C18 -177.0(2) . . . . ?
C16 C17 C18 C10 2.9(3) . . . . ?
C16 C17 C18 C7 -171.8(2) . . . . ?
C11 C10 C18 C17 -4.2(3) . . . . ?
C9 C10 C18 C17 173.9(2) . . . . ?
C11 C10 C18 C7 171.4(2) . . . . ?
C9 C10 C18 C7 -10.5(3) . . . . ?
O1 C7 C18 C17 59.7(3) . . . . ?
C8 C7 C18 C17 171.7(2) . . . . ?
O1 C7 C18 C10 -115.5(2) . . . . ?
C8 C7 C18 C10 -3.5(2) . . . . ?
C7 O1 B1 O2 8.3(3) . . . . ?
C7 O1 B1 C1 -169.0(2) . . . . ?
C8 O2 B1 O1 -0.1(3) . . . . ?
C8 O2 B1 C1 177.4(2) . . . . ?
C2 C1 B1 O1 165.4(2) . . . . ?
C6 C1 B1 O1 -9.7(4) . . . . ?
C2 C1 B1 O2 -11.8(3) . . . . ?
C6 C1 B1 O2 173.1(2) . . . . ?
C14 O4 B2 O3 -1.6(3) . . . . ?
C14 O4 B2 C4 175.7(2) . . . 3_756 ?
C13 O3 B2 O4 9.4(3) . . . . ?
C13 O3 B2 C4 -167.8(2) . . . 3_756 ?
C105 C101 C102 C103 -0.4(6) . . . . ?
C101 C102 C103 C104 0.6(7) . . . . ?
C102 C103 C104 C105 -0.5(6) . . . 3_756 ?
C102 C101 C105 C104 -179.9(3) . . . 3_756 ?
C102 C101 C105 C105 0.1(6) . . . 3_756 ?

_refine_diff_density_max         0.355
_refine_diff_density_min         -0.373
_refine_diff_density_rms         0.052

_shelxl_version_number           2013-3

_shelx_res_file                  
; 
TITL F01065 - EXOR               New: P21/c 
CELL  1.54186   13.7340   14.1169   20.8001    90.000   122.833    90.000 
ZERR        2    0.0006    0.0005    0.0007     0.000     0.002     0.000 
LATT   1 
SYMM             - X ,    0.50000 + Y ,    0.50000 - Z 
SFAC  C  H  B Cl  N  O  S 
UNIT 116 104 8 24 8 16 4 
LIST 4 
L.S. 20 
FMAP 2 
PLAN -20 
ACTA 
BOND $H 
CONF 
  
TEMP 20 
SIZE 0.294000 0.285000 0.174000 
  
WGHT    0.052800    1.189700 
FVAR       0.12470   0.88706   0.50388 
MOLE 1 
S1    7    0.709009   -0.179085    0.249404    11.00000    0.06990    0.05998 = 
         0.03540   -0.00010    0.02272    0.01494 
O1    6    0.562578    0.045961    0.341176    11.00000    0.04163    0.03428 = 
         0.03555   -0.00418    0.01627   -0.00035 
O2    6    0.592230    0.011527    0.458388    11.00000    0.05117    0.03777 = 
         0.05145    0.00761    0.03386    0.00624 
O3    6    0.983902    0.352339    0.548180    11.00000    0.03130    0.04019 = 
         0.03394   -0.00087    0.01445   -0.00055 
O4    6    0.988374    0.358059    0.439911    11.00000    0.03677    0.05896 = 
         0.04461    0.01565    0.02501    0.01306 
N1    5    0.800771   -0.242747    0.321797    11.00000    0.04916    0.04793 = 
         0.03938   -0.00153    0.02120    0.00587 
N2    5    0.656086   -0.113913    0.286924    11.00000    0.05228    0.04636 = 
         0.03709   -0.00061    0.01894    0.00601 
C1    1    0.691743   -0.099493    0.416451    11.00000    0.03375    0.03851 = 
         0.03834   -0.00210    0.01826   -0.00274 
C2    1    0.756031   -0.138591    0.488232    11.00000    0.04260    0.04805 = 
         0.04314    0.00305    0.02694    0.00293 
AFIX  43 
H2    2    0.744921   -0.115921    0.525780    11.00000   -1.20000 
AFIX   0 
C3    1    0.838299   -0.211547    0.508132    11.00000    0.03897    0.05138 = 
         0.03563    0.00616    0.02015    0.00362 
AFIX  43 
H3    2    0.878548   -0.234269    0.558075    11.00000   -1.20000 
AFIX   0 
C4    1    0.861696   -0.250443    0.457538    11.00000    0.03164    0.03903 = 
         0.03761    0.00132    0.01691   -0.00252 
C5    1    0.794641   -0.213888    0.381407    11.00000    0.03562    0.03594 = 
         0.03683   -0.00289    0.01861   -0.00291 
C6    1    0.711215   -0.139495    0.361219    11.00000    0.03587    0.03449 = 
         0.03454   -0.00046    0.01418   -0.00177 
C7    1    0.516265    0.126008    0.360394    11.00000    0.03065    0.03429 = 
         0.03830   -0.00426    0.01316    0.00002 
AFIX  13 
H7    2    0.437761    0.143163    0.318605    11.00000   -1.20000 
AFIX   0 
C8    1    0.521489    0.095620    0.434186    11.00000    0.03276    0.03572 = 
         0.05015   -0.00140    0.02361   -0.00313 
AFIX  13 
H8    2    0.443870    0.081730    0.423025    11.00000   -1.20000 
AFIX   0 
C9    1    0.578405    0.176955    0.492414    11.00000    0.04057    0.03954 = 
         0.04057   -0.00125    0.02547   -0.00633 
C10   1    0.643636    0.229973    0.462822    11.00000    0.03344    0.03166 = 
         0.03382   -0.00006    0.01914   -0.00054 
C11   1    0.733254    0.294891    0.501341    11.00000    0.03510    0.03661 = 
         0.03003   -0.00353    0.01657   -0.00200 
AFIX  43 
H11   2    0.764314    0.309236    0.552553    11.00000   -1.20000 
AFIX   0 
C12   1    0.775049    0.337807    0.460620    11.00000    0.02995    0.03123 = 
         0.03381   -0.00149    0.01678   -0.00124 
C13   1    0.878592    0.402136    0.491067    11.00000    0.03197    0.03130 = 
         0.03777   -0.00066    0.01708    0.00095 
AFIX  13 
H13   2    0.868371    0.462021    0.510555    11.00000   -1.20000 
AFIX   0 
C14   1    0.890981    0.416969    0.421841    11.00000    0.03506    0.03253 = 
         0.04453    0.00470    0.02318    0.00102 
AFIX  13 
H14   2    0.906238    0.483566    0.417045    11.00000   -1.20000 
AFIX   0 
C15   1    0.777734    0.382720    0.349724    11.00000    0.03598    0.04252 = 
         0.03464    0.00734    0.01874    0.00235 
C16   1    0.725664    0.320549    0.383023    11.00000    0.03184    0.03494 = 
         0.03195    0.00334    0.01727    0.00094 
C17   1    0.637529    0.254342    0.345185    11.00000    0.03509    0.03981 = 
         0.02819   -0.00103    0.01279    0.00035 
AFIX  43 
H17   2    0.604976    0.241313    0.293597    11.00000   -1.20000 
AFIX   0 
C18   1    0.599294    0.208126    0.386361    11.00000    0.02997    0.03331 = 
         0.03148   -0.00131    0.01447   -0.00104 
C19   1    0.655195    0.143282    0.574935    11.00000    0.06537    0.05954 = 
         0.04547    0.00347    0.03144   -0.01568 
AFIX 137 
H19A  2    0.713524    0.101262    0.579398    11.00000   -1.50000 
H19B  2    0.608783    0.110477    0.589487    11.00000   -1.50000 
H19C  2    0.691662    0.196891    0.607915    11.00000   -1.50000 
AFIX   0 
C20   1    0.481738    0.241766    0.483365    11.00000    0.05731    0.04956 = 
         0.07090   -0.00825    0.04780   -0.00319 
AFIX 137 
H20A  2    0.515352    0.298354    0.512931    11.00000   -1.50000 
H20B  2    0.439196    0.209247    0.501088    11.00000   -1.50000 
H20C  2    0.430312    0.258164    0.430425    11.00000   -1.50000 
AFIX   0 
C21   1    0.797015    0.331230    0.292980    11.00000    0.06973    0.08086 = 
         0.05352   -0.01145    0.04403   -0.01794 
AFIX 137 
H21A  2    0.842581    0.275368    0.316618    11.00000   -1.50000 
H21B  2    0.837061    0.372308    0.278003    11.00000   -1.50000 
H21C  2    0.723529    0.313635    0.248636    11.00000   -1.50000 
AFIX   0 
C22   1    0.700144    0.469914    0.311903    11.00000    0.04771    0.06489 = 
         0.06901    0.03543    0.02776    0.01336 
AFIX 137 
H22A  2    0.623820    0.449760    0.272333    11.00000   -1.50000 
H22B  2    0.732283    0.508992    0.290110    11.00000   -1.50000 
H22C  2    0.695849    0.505473    0.349634    11.00000   -1.50000 
AFIX   0 
B1    3    0.612783   -0.013216    0.403064    11.00000    0.03354    0.03684 = 
         0.04170   -0.00169    0.01861   -0.00476 
B2    3    1.036796    0.322077    0.511702    11.00000    0.03249    0.03984 = 
         0.03695    0.00055    0.01738   -0.00384 
MOLE 2 
ISOR 0.01 c101 > c104 
C101  1    0.912464    0.089874    0.510485    11.00000    0.06118    0.06319 = 
         0.12588   -0.01894    0.05127   -0.00623 
AFIX  43 
H101  2    0.854169    0.133432    0.480720    11.00000   -1.20000 
AFIX   0 
C102  1    0.954735    0.082071    0.585891    11.00000    0.09258    0.12384 = 
         0.12998   -0.05624    0.07889   -0.04418 
AFIX  43 
H102  2    0.925317    0.120872    0.607597    11.00000   -1.20000 
AFIX   0 
C103  1    1.040335    0.017980    0.631247    11.00000    0.11224    0.14397 = 
         0.07551   -0.01748    0.05905   -0.05456 
AFIX  43 
H103  2    1.067575    0.013476    0.682967    11.00000   -1.20000 
AFIX   0 
C104  1    1.085862   -0.039412    0.600684    11.00000    0.07214    0.08331 = 
         0.07123    0.01697    0.02167   -0.01468 
AFIX  43 
H104  2    1.144176   -0.082325    0.631765    11.00000   -1.20000 
AFIX   0 
C105  1    0.955628    0.033393    0.477688    11.00000    0.04778    0.04730 = 
         0.06957    0.00223    0.03009   -0.00757 
MOLE 3 
C201  1    0.953015   -0.369552    0.277419    11.00000    0.05840    0.09991 = 
         0.05154   -0.01092    0.03692   -0.00755 
AFIX  13 
H201  2    0.937600   -0.344432    0.314982    11.00000   -1.20000 
AFIX   0 
ISOR 0.01 cl2a 
PART 1 
CL1A  4    1.032082   -0.286625    0.263640    21.00000    0.10924    0.11413 = 
         0.11130   -0.00069    0.07281   -0.03384 
CL2A  4    0.820131   -0.393877    0.192769    21.00000    0.06495    0.16749 = 
         0.05701   -0.02248    0.02737   -0.01405 
CL3A  4    1.036929   -0.474937    0.315494    21.00000    0.12300    0.09472 = 
         0.08116    0.00494    0.06509    0.02324 
PART 2 
CL1B  4    0.967897   -0.247530    0.236770   -21.00000    0.11742 
CL2B  4    0.841205   -0.423447    0.195425   -21.00000    0.06647 
CL3B  4    1.063242   -0.423556    0.306045   -21.00000    0.09184 
PART 0 
MOLE 4 
C301  1    0.541721    0.061355    0.165212    11.00000    0.05801    0.04933 = 
         0.05744    0.00505    0.02942    0.00044 
AFIX  13 
H301  2    0.550410    0.029854    0.210030    11.00000   -1.20000 
AFIX   0 
PART 3 
CL4A  4    0.479042   -0.015507    0.085972    31.00000    0.15499    0.08910 = 
         0.10656   -0.03926    0.08188   -0.03659 
CL5A  4    0.457957    0.165456    0.142616    31.00000    0.06282    0.05880 = 
         0.03953    0.00068    0.01935    0.00834 
CL6A  4    0.674949    0.089292    0.180720    31.00000    0.06127    0.09025 = 
         0.15619    0.02269    0.04748   -0.00762 
PART 4 
CL4B  4    0.480535   -0.028849    0.098813   -31.00000    0.06594    0.06138 = 
         0.05520   -0.01232    0.02702   -0.01125 
CL5B  4    0.441804    0.154126    0.136792   -31.00000    0.08510    0.06225 = 
         0.11818    0.02559    0.05623    0.01957 
CL6B  4    0.678677    0.101748    0.186507   -31.00000    0.05877    0.07106 = 
         0.07218    0.00518    0.02548   -0.01111 
HKLF 4 1  1.0000  0.0000  0.0000  0.0000 -1.0000  0.0000 -1.0000  0.0000 -1.0000 
  
REM  F01065 - EXOR               New: P21/c 
REM R1 =  0.0518 for    4788 Fo > 4sig(Fo)  and  0.0630 for all    6111 data 
REM    442 parameters refined using     30 restraints 
  
END 
  
WGHT      0.0528      1.1897 
  
REM Highest difference peak  0.355,  deepest hole -0.373,  1-sigma level  0.052 
Q1    1   0.8784  0.0849  0.4417  11.00000  0.05    0.36 
Q2    1   0.9081 -0.2118  0.2101  11.00000  0.05    0.34 
Q3    1   0.8219 -0.3109  0.1774  11.00000  0.05    0.33 
Q4    1   0.9504 -0.4732  0.2754  11.00000  0.05    0.30 
Q5    1   1.0783 -0.3748  0.2916  11.00000  0.05    0.27 
Q6    1   0.6207  0.2104  0.4778  11.00000  0.05    0.24 
Q7    1   0.3812  0.1066  0.0935  11.00000  0.05    0.23 
Q8    1   0.7320 -0.2399  0.2914  11.00000  0.05    0.21 
Q9    1   0.7882 -0.1414  0.2771  11.00000  0.05    0.20 
Q10   1   0.7290 -0.1002  0.4507  11.00000  0.05    0.19 
Q11   1   0.8937 -0.2978  0.4606  11.00000  0.05    0.19 
Q12   1   0.4496  0.1313  0.2916  11.00000  0.05    0.18 
Q13   1   0.5536  0.1542  0.1792  11.00000  0.05    0.18 
Q14   1   0.9957 -0.4953  0.2617  11.00000  0.05    0.18 
Q15   1   0.6490 -0.0660  0.4095  11.00000  0.05    0.17 
Q16   1   0.7437 -0.3771  0.2083  11.00000  0.05    0.17 
Q17   1   0.5408 -0.0041  0.0691  11.00000  0.05    0.17 
Q18   1   0.7853  0.5371  0.3290  11.00000  0.05    0.17 
Q19   1   0.7043 -0.1116  0.3911  11.00000  0.05    0.17 
Q20   1   0.7691 -0.1581  0.2189  11.00000  0.05    0.17 
;
_shelx_res_checksum              56545

_shelx_hkl_file                  
; 
   0   0   2    6.31    0.18 
   0   0   2    7.13    0.21 
   0   0   2    6.91    0.17 
   0   0   2    7.64    0.24 
   0   0  -2    6.67    0.25 
   0   0  -2    6.38    0.26 
   0   0  -2    7.52    0.18 
   0   0  -2    6.75    0.23 
   0   0   3    0.06    0.03 
   0   0   3    0.28    0.05 
   0   0   3    0.08    0.06 
   0   0   3    0.07    0.04 
   0   0  -3    0.21    0.06 
   0   0  -3   -0.00    0.06 
   0   0  -3   -0.00    0.03 
   0   0  -3    0.01    0.06 
   0   0   4   25.29    1.44 
   0   0   4   27.82    1.42 
   0   0   4   28.92    1.42 
   0   0   4   27.89    1.05 
   0   0  -4   26.60    1.40 
   0   0  -4   28.78    1.45 
   0   0  -4   24.44    1.09 
   0   0  -4   25.47    1.09 
   0   0   5    0.05    0.04 
   0   0   5    0.03    0.06 
   0   0   5    0.06    0.04 
   0   0   5    0.08    0.04 
   0   0  -5    0.09    0.06 
   0   0  -5    0.02    0.04 
   0   0  -5    0.04    0.07 
   0   0  -5    0.06    0.04 
   0   0   6   87.62    5.20 
   0   0   6   92.40    5.76 
   0   0   6  102.35    5.81 
   0   0   6  104.48    5.81 
   0   0  -6   94.11    5.84 
   0   0  -6   94.04    6.01 
   0   0  -6  101.94    6.19 
   0   0  -6   89.18    5.88 
   0   0   7    0.01    0.07 
   0   0   7    0.02    0.07 
   0   0   7    0.05    0.06 
   0   0   7   -0.00    0.04 
   0   0  -7    0.00    0.04 
   0   0  -7    0.01    0.05 
   0   0  -7    0.09    0.06 
   0   0  -7    0.08    0.07 
   0   0   8    0.11    0.10 
   0   0   8    0.12    0.12 
   0   0   8    0.16    0.06 
   0   0   8    0.18    0.07 
   0   0  -8    0.15    0.08 
   0   0  -8    0.10    0.06 
   0   0  -8    0.13    0.08 
   0   0  -8    0.08    0.07 
   0   0   9    0.03    0.07 
   0   0   9    0.05    0.08 
   0   0   9    0.01    0.05 
   0   0   9    0.05    0.05 
   0   0  -9    0.01    0.08 
   0   0  -9    0.01    0.09 
   0   0  -9   -0.03    0.08 
   0   0  -9    0.04    0.10 
   0   0  10    2.32    0.38 
   0   0  10    1.39    0.36 
   0   0  10    1.97    0.34 
   0   0  10    1.89    0.21 
   0   0 -10    2.55    0.28 
   0   0 -10    2.13    0.23 
   0   0 -10    1.79    0.24 
   0   0 -10    1.92    0.34 
   0   0 -11   -0.05    0.06 
   0   0 -11   -0.03    0.09 
   0   0 -11   -0.03    0.07 
   0   0 -11    0.03    0.09 
   0   0 -12   16.75    1.66 
   0   0 -12   20.25    1.64 
   0   0 -12   17.51    1.75 
   0   0 -13    0.08    0.08 
   0   0 -13    0.00    0.07 
   0   0 -14    2.81    0.62 
   0   0 -14    3.13    0.65 
   0   0 -15    0.08    0.17 
   0   0 -16   15.58    1.23 
   0  -1   0    0.05    0.01 
   0   1   0    0.01    0.01 
   0  -1   0    0.01    0.01 
   0   1   0   -0.00    0.01 
   0   1   0    0.01    0.01 
   0  -1   0   -0.01    0.01 
   0  -1   0    0.01    0.02 
   0   1   0    0.01    0.01 
   0   1   0    0.01    0.01 
   0  -1   1    8.00    0.21 
   0  -1   1    7.37    0.20 
   0   1   1    6.27    0.18 
   0   1   1    7.80    0.19 
   0  -1   1    8.15    0.25 
   0   1   1    8.10    0.20 
   0   1  -1    7.92    0.21 
   0   1  -1    8.59    0.21 
   0  -1  -1    6.30    0.20 
   0   1  -1    7.17    0.20 
   0   1  -1    6.68    0.18 
   0  -1  -1    7.16    0.15 
   0  -1  -1    8.05    0.24 
   0  -1  -1    8.12    0.20 
   0   1   2    7.82    0.22 
   0  -1   2    8.78    0.21 
   0  -1   2    9.13    0.26 
   0   1   2    7.57    0.39 
   0   1   2    8.92    0.27 
   0   1   2    8.99    0.25 
   0  -1   2    8.57    0.28 
   0  -1   2    9.22    0.40 
   0  -1   2    8.59    0.33 
   0   1  -2    8.19    0.33 
   0   1  -2    9.00    0.42 
   0   1  -2    8.25    0.40 
   0  -1  -2    7.33    0.29 
   0   1  -2    9.48    0.26 
   0  -1  -2    9.42    0.29 
   0  -1  -2    8.52    0.29 
   0   1   3  192.87   14.23 
   0  -1   3  185.27   12.20 
   0   1   3  188.50   12.98 
   0  -1   3  189.66   13.94 
   0  -1   3  206.79   14.51 
   0   1   3  194.07   12.54 
   0  -1   3  203.03   13.51 
   0   1   3  180.57   12.82 
   0  -1  -3  191.80   13.30 
   0  -1  -3  190.84   13.58 
   0   1  -3  195.29   14.71 
   0  -1  -3  199.82   14.09 
   0   1  -3  178.69   13.11 
   0   1  -3  181.56   13.66 
   0  -1  -3  188.89   14.03 
   0  -1   4   52.47    2.34 
   0  -1   4   51.18    1.91 
   0   1   4   47.13    1.73 
   0   1   4   52.88    2.20 
   0  -1   4   50.71    2.30 
   0  -1   4   53.16    3.01 
   0   1   4   48.48    2.77 
   0   1  -4   52.56    3.05 
   0  -1  -4   52.48    2.49 
   0  -1  -4   49.76    2.13 
   0   1  -4   56.18    2.48 
   0  -1  -4   54.19    1.92 
   0   1  -4   46.35    2.21 
   0   1  -4   48.03    2.79 
   0  -1  -4   52.93    2.52 
   0  -1  -4   51.41    2.25 
   0   1   5   41.91    1.70 
   0   1   5   40.28    1.21 
   0   1   5   39.99    1.62 
   0  -1   5   38.64    1.16 
   0  -1   5   41.80    1.77 
   0   1   5   37.40    1.75 
   0   1   5   37.32    2.14 
   0  -1   5   42.26    1.94 
   0  -1   5   39.37    1.77 
   0  -1  -5   38.52    1.88 
   0   1  -5   36.70    1.71 
   0  -1  -5   41.92    2.30 
   0   1  -5   36.35    1.69 
   0   1  -5   40.27    2.33 
   0   1  -5   43.47    1.68 
   0  -1  -5   40.16    1.86 
   0  -1  -5   39.83    1.68 
   0   1   6    0.54    0.09 
   0  -1   6    0.66    0.13 
   0   1   6    0.55    0.12 
   0   1   6    0.53    0.11 
   0  -1   6    0.58    0.17 
   0  -1   6    0.40    0.10 
   0   1   6    0.53    0.15 
   0  -1   6    0.44    0.08 
   0  -1  -6    0.72    0.16 
   0   1  -6    0.58    0.11 
   0  -1  -6    0.58    0.16 
   0   1  -6    0.52    0.09 
   0  -1  -6    0.55    0.07 
   0  -1  -6    0.52    0.08 
   0   1  -6    0.47    0.15 
   0   1  -6    0.51    0.11 
   0  -1   7   17.75    0.91 
   0  -1   7   16.00    1.02 
   0   1   7   18.07    1.00 
   0   1   7   17.27    0.96 
   0   1   7   14.81    1.16 
   0   1   7   15.44    1.13 
   0  -1   7   15.55    0.86 
   0  -1   7   15.51    1.08 
   0  -1  -7   16.97    0.75 
   0   1  -7   15.94    0.89 
   0  -1  -7   16.07    1.00 
   0   1  -7   16.18    1.15 
   0  -1  -7   16.14    0.88 
   0  -1  -7   17.75    0.91 
   0   1  -7   15.29    0.80 
   0   1  -7   18.35    0.95 
   0   1   8    3.79    0.41 
   0   1   8    4.45    0.26 
   0  -1   8    4.06    0.44 
   0  -1   8    3.46    0.29 
   0  -1   8    3.80    0.34 
   0   1   8    3.55    0.51 
   0   1   8    3.56    0.48 
   0  -1   8    3.61    0.23 
   0  -1  -8    3.86    0.35 
   0  -1  -8    4.25    0.33 
   0  -1  -8    3.71    0.41 
   0   1  -8    3.77    0.48 
   0  -1  -8    3.35    0.27 
   0   1  -8    3.79    0.52 
   0   1  -8    3.65    0.55 
   0   1  -8    3.80    0.37 
   0   1   9   13.36    0.88 
   0  -1   9   10.47    0.77 
   0  -1   9   13.59    1.19 
   0   1   9   10.58    0.68 
   0   1   9   10.43    0.69 
   0   1   9   13.35    0.68 
   0  -1   9   13.23    0.70 
   0  -1   9   10.45    0.95 
   0  -1  -9   12.29    0.94 
   0  -1  -9   12.31    1.15 
   0   1  -9   13.10    0.84 
   0   1  -9   11.30    1.13 
   0  -1  -9   14.29    1.22 
   0  -1  -9   12.23    0.89 
   0   1  -9   11.92    1.11 
   0   1  -9   12.67    1.05 
   0  -1  10    0.16    0.12 
   0   1  10    0.21    0.15 
   0  -1  10    0.26    0.15 
   0   1  10    0.25    0.08 
   0  -1  10    0.22    0.14 
   0  -1  10    0.28    0.11 
   0   1  10    0.19    0.10 
   0   1  10    0.34    0.15 
   0   1 -10    0.30    0.16 
   0  -1 -10    0.18    0.08 
   0  -1 -10    0.28    0.14 
   0   1 -10    0.24    0.08 
   0   1 -10    0.21    0.12 
   0  -1 -10    0.43    0.12 
   0   1 -10    0.27    0.15 
   0  -1 -10    0.19    0.10 
   0  -1  11    6.26    0.68 
   0   1  11    5.69    0.65 
   0  -1 -11    5.05    0.49 
   0   1 -11    4.83    0.46 
   0   1 -11    4.97    0.79 
   0  -1 -11    5.54    0.80 
   0   1 -11    5.95    0.57 
   0   1 -11    5.70    0.67 
   0  -1 -11    4.91    0.42 
   0  -1 -11    5.70    0.57 
   0   1  12   11.95    0.78 
   0  -1  12   11.96    0.78 
   0   1 -12   10.20    1.18 
   0   1 -12    9.55    1.28 
   0  -1 -12   11.90    1.33 
   0   1 -12   11.24    1.12 
   0  -1 -12   10.32    0.90 
   0  -1 -12    9.10    1.03 
   0  -1 -13   -0.00    0.07 
   0   1 -13    0.00    0.10 
   0   1 -13    0.05    0.07 
   0  -1 -13    0.05    0.12 
   0  -1 -13   -0.01    0.06 
   0   1 -14    0.35    0.26 
   0  -1 -14    0.32    0.25 
   0   1 -14    0.26    0.15 
   0  -1 -14    0.36    0.25 
   0  -1 -15    1.08    0.25 
   0   1 -15    0.66    0.24 
   0   1 -15    0.78    0.35 
   0   1 -16    0.28    0.25 
   0  -1 -16    0.28    0.25 
   0  -1 -17    2.82    0.40 
   0   2   0    3.68    0.26 
   0  -2   0    3.93    0.12 
   0  -2   0    3.71    0.24 
   0   2   0    4.05    0.18 
   0   2   0    4.06    0.15 
   0  -2   0    3.83    0.17 
   0  -2   0    4.02    0.15 
   0   2   0    3.60    0.15 
   0   2   1   73.03    3.58 
   0  -2   1   86.12    4.27 
   0  -2   1   71.30    4.09 
   0   2   1   77.88    4.08 
   0   2   1   83.34    4.24 
   0  -2   1   87.23    3.98 
   0  -2   1   87.72    4.42 
   0   2   1   82.93    4.28 
   0  -2   1   84.48    3.98 
   0  -2  -1   86.30    4.10 
   0  -2  -1   79.84    4.07 
   0  -2  -1   88.02    3.78 
   0  -2  -1   78.36    3.79 
   0   2  -1   70.76    3.68 
   0   2  -1   84.01    4.26 
   0   2  -1   84.29    3.68 
   0   2  -1   86.05    4.36 
   0  -2   2    2.62    0.34 
   0  -2   2    3.06    0.19 
   0  -2   2    2.56    0.14 
   0   2   2    2.59    0.19 
   0   2   2    2.58    0.07 
   0   2   2    2.77    0.18 
   0   2   2    2.84    0.23 
   0   2  -2    2.80    0.08 
   0   2  -2    2.93    0.07 
   0  -2  -2    2.92    0.18 
   0   2  -2    3.08    0.15 
   0   2  -2    2.52    0.34 
   0  -2  -2    2.93    0.22 
   0   2  -2    2.83    0.30 
   0  -2  -2    2.77    0.31 
   0   2  -2    3.04    0.24 
   0   2   3   70.92    3.65 
   0   2   3   65.78    4.19 
   0  -2   3   69.58    3.77 
   0   2   3   66.84    2.99 
   0   2   3   72.65    3.32 
   0  -2   3   69.61    3.48 
   0  -2   3   75.34    4.59 
   0  -2   3   73.47    3.03 
   0  -2  -3   74.00    3.84 
   0  -2  -3   78.39    3.54 
   0  -2  -3   69.88    4.38 
   0   2  -3   62.73    4.20 
   0   2  -3   78.67    3.90 
   0   2  -3   88.03    3.43 
   0   2  -3   72.50    4.48 
   0  -2  -3   67.26    3.85 
   0   2  -3   66.63    3.72 
   0  -2   4  419.17   38.62 
   0   2   4  379.50   35.91 
   0  -2   4  373.63   32.81 
   0  -2   4  399.65   37.96 
   0  -2   4  393.00   33.64 
   0   2   4  392.88   34.50 
   0   2   4  364.13   32.17 
   0   2   4  374.00   34.88 
   0  -2  -4  416.27   39.51 
   0  -2  -4  431.87   37.61 
   0   2  -4  422.92   40.23 
   0  -2  -4  365.43   32.35 
   0  -2  -4  383.18   35.25 
   0   2  -4  356.05   33.44 
   0   2  -4  167.48   15.25 
   0   2  -4  373.97   33.96 
   0  -2  -4  418.62   38.41 
   0  -2   5  233.48   19.48 
   0   2   5  218.94   16.71 
   0   2   5  228.69   16.96 
   0  -2   5  241.94   20.26 
   0  -2   5  233.71   17.03 
   0  -2   5  221.58   16.16 
   0   2   5  209.87   18.05 
   0   2   5  223.20   18.57 
   0   2  -5  206.23   16.94 
   0   2  -5  201.47   16.51 
   0   2  -5  234.67   20.00 
   0  -2  -5  219.34   16.99 
   0  -2  -5  214.91   16.47 
   0  -2  -5  235.68   19.76 
   0  -2  -5  241.56   20.40 
   0  -2   6    0.33    0.04 
   0  -2   6    0.27    0.15 
   0   2   6    0.39    0.04 
   0   2   6    0.43    0.08 
   0  -2   6    0.40    0.10 
   0  -2   6    0.45    0.06 
   0   2   6    0.27    0.14 
   0  -2  -6    0.52    0.11 
   0   2  -6    0.13    0.05 
   0  -2  -6    0.36    0.09 
   0  -2  -6    0.50    0.06 
   0  -2  -6    0.36    0.10 
   0   2  -6    0.38    0.12 
   0   2  -6    0.39    0.17 
   0   2  -6    0.42    0.15 
   0  -2  -6    0.33    0.10 
   0  -2   7  290.92   27.07 
   0   2   7  288.18   25.35 
   0   2   7  262.69   23.11 
   0  -2   7  291.90   27.71 
   0  -2   7  251.97   21.41 
   0   2   7  249.00   23.16 
   0   2   7  252.84   24.12 
   0  -2  -7  270.86   24.80 
   0  -2  -7  294.29   26.69 
   0   2  -7  259.62   25.32 
   0   2  -7  238.77   23.07 
   0   2  -7  240.86   22.62 
   0   2  -7  294.61   24.65 
   0  -2  -7  277.26   24.89 
   0  -2  -7  259.49   22.97 
   0   2   8  237.85   23.13 
   0  -2   8  224.31   20.70 
   0  -2   8  294.96   27.68 
   0  -2   8  280.09   25.63 
   0  -2   8  245.76   21.15 
   0   2   8  261.64   23.33 
   0   2   8  290.80   25.00 
   0   2   8  229.68   23.00 
   0  -2  -8  234.29   21.33 
   0   2  -8  251.44   24.97 
   0  -2  -8  275.71   24.78 
   0  -2  -8  296.87   28.45 
   0   2  -8  261.28   25.34 
   0  -2  -8  272.28   26.47 
   0   2  -8  251.70   23.88 
   0   2  -8  274.69   23.33 
   0  -2   9    0.50    0.12 
   0   2   9    0.52    0.24 
   0  -2   9    0.91    0.18 
   0   2   9    1.19    0.18 
   0  -2   9    1.25    0.20 
   0   2   9    0.68    0.10 
   0  -2   9    0.91    0.23 
   0   2   9    0.80    0.29 
   0   2  -9    0.71    0.18 
   0   2  -9    0.42    0.14 
   0  -2  -9    0.66    0.12 
   0  -2  -9    0.82    0.17 
   0   2  -9    0.68    0.24 
   0  -2  -9    0.86    0.17 
   0  -2  -9    0.82    0.30 
   0   2  -9    0.82    0.22 
   0   2  10   65.56    5.03 
   0  -2  10   56.84    3.66 
   0   2  10   75.88    4.62 
   0   2  10   63.02    4.33 
   0   2  10   72.39    4.60 
   0  -2  10   79.53    4.84 
   0  -2  10   74.75    5.71 
   0   2 -10   68.29    4.43 
   0   2 -10   52.97    4.27 
   0   2 -10   65.32    4.47 
   0  -2 -10   73.97    4.66 
   0  -2 -10   62.80    4.19 
   0  -2 -10   70.23    5.55 
   0  -2 -10   80.21    5.12 
   0  -2  11    9.93    0.99 
   0   2  11    9.50    0.80 
   0  -2 -11    7.60    0.74 
   0   2 -11    9.07    1.02 
   0  -2 -11    8.76    0.77 
   0  -2 -11    9.68    0.77 
   0   2 -11    8.15    0.64 
   0   2 -11    8.43    1.13 
   0  -2  12    0.80    0.27 
   0  -2 -12    0.82    0.35 
   0   2 -12    0.67    0.17 
   0   2 -12    0.46    0.21 
   0  -2 -12    0.84    0.33 
   0   2 -12    0.62    0.18 
   0  -2 -13    3.75    0.50 
   0   2 -13    3.18    0.48 
   0   2 -13    2.80    0.61 
   0  -2 -13    3.54    0.77 
   0   2 -14    0.54    0.36 
   0  -2 -14    0.46    0.36 
   0  -2 -14    0.76    0.22 
   0   2 -14    0.31    0.27 
   0  -2 -15    1.47    0.55 
   0  -2 -15    2.12    0.59 
   0   2 -15    1.48    0.37 
   0   2 -16    7.61    1.37 
   0  -2 -16    9.00    0.89 
   0  -2 -17    0.16    0.20 
   0   2 -17    0.15    0.21 
   0   2 -18    0.41    0.26 
   0   3   0    0.01    0.05 
   0  -3   0    0.11    0.05 
   0  -3   0    0.03    0.07 
   0   3   0    0.04    0.07 
   0  -3   0    0.06    0.05 
   0   3   0    0.04    0.05 
   0   3   0    0.01    0.05 
   0  -3   0    0.06    0.07 
   0   3   1   27.10    1.16 
   0  -3   1   25.60    1.46 
   0   3   1   27.16    1.16 
   0  -3   1   25.74    1.38 
   0  -3   1   25.64    1.28 
   0   3   1   25.92    1.07 
   0  -3   1   28.63    1.44 
   0   3   1   23.76    1.53 
   0  -3  -1   25.73    1.11 
   0  -3  -1   26.98    1.17 
   0   3  -1   24.79    1.28 
   0   3  -1   27.78    1.56 
   0  -3  -1   23.46    1.15 
   0  -3  -1   27.04    0.99 
   0   3  -1   26.51    0.95 
   0  -3   2    0.02    0.05 
   0   3   2    0.10    0.07 
   0   3   2    0.09    0.04 
   0  -3   2   -0.01    0.09 
   0  -3   2    0.03    0.04 
   0  -3   2    0.13    0.06 
   0   3   2    0.02    0.08 
   0   3   2   -0.00    0.04 
   0   3  -2    0.08    0.02 
   0  -3  -2   -0.01    0.02 
   0  -3  -2    0.04    0.06 
   0   3  -2    0.11    0.02 
   0  -3  -2    0.02    0.02 
   0  -3  -2    0.02    0.05 
   0   3  -2    0.01    0.04 
   0   3  -2    0.16    0.06 
   0  -3  -2    0.02    0.05 
   0   3  -2    0.11    0.07 
   0  -3   3   16.96    1.09 
   0   3   3   14.11    0.58 
   0   3   3   16.03    0.99 
   0   3   3   15.82    0.79 
   0  -3   3   14.49    0.75 
   0   3   3   15.34    1.06 
   0  -3   3   15.40    0.78 
   0  -3  -3   15.07    0.45 
   0   3  -3   14.73    1.12 
   0  -3  -3   16.05    0.74 
   0  -3  -3   17.29    0.83 
   0  -3  -3   16.40    0.77 
   0   3  -3   15.92    0.73 
   0   3  -3   17.24    0.85 
   0   3   4   14.26    0.67 
   0  -3   4   13.16    0.49 
   0  -3   4   15.81    0.75 
   0   3   4   13.97    0.43 
   0   3   4   14.19    0.74 
   0  -3   4   15.62    1.08 
   0   3   4   14.78    0.70 
   0   3  -4   14.19    0.73 
   0  -3  -4   15.73    0.77 
   0   3  -4   13.43    1.05 
   0   3  -4   14.17    0.80 
   0  -3  -4   15.07    0.71 
   0  -3  -4   15.43    0.74 
   0   3  -4   16.31    0.57 
   0  -3   5    0.01    0.09 
   0  -3   5    0.11    0.09 
   0   3   5    0.28    0.09 
   0   3   5    0.06    0.03 
   0   3   5    0.00    0.08 
   0  -3   5   -0.01    0.04 
   0   3   5    0.01    0.08 
   0   3   5    0.01    0.03 
   0   3  -5    0.04    0.05 
   0  -3  -5    0.02    0.06 
   0  -3  -5    0.09    0.06 
   0  -3  -5    0.05    0.04 
   0   3  -5   -0.01    0.04 
   0   3  -5    0.01    0.05 
   0  -3  -5    0.02    0.02 
   0  -3  -5    0.09    0.05 
   0  -3   6    0.21    0.09 
   0  -3   6    0.30    0.04 
   0   3   6    0.23    0.14 
   0   3   6    0.52    0.16 
   0  -3   6    0.11    0.03 
   0  -3   6    0.30    0.09 
   0   3   6    0.26    0.06 
   0   3   6    0.17    0.05 
   0   3  -6    0.21    0.11 
   0  -3  -6    0.22    0.15 
   0  -3  -6    0.24    0.10 
   0   3  -6    0.18    0.09 
   0   3  -6    0.24    0.04 
   0  -3  -6    0.31    0.06 
   0   3  -6    0.29    0.10 
   0  -3  -6    0.12    0.05 
   0  -3  -6    0.27    0.10 
   0  -3   7    9.04    0.63 
   0  -3   7    7.52    0.32 
   0   3   7    8.44    0.43 
   0  -3   7    9.59    0.61 
   0   3   7    8.24    0.62 
   0   3   7    8.12    0.54 
   0  -3   7    7.64    0.27 
   0   3  -7    8.57    0.29 
   0  -3  -7    8.89    0.64 
   0  -3  -7    8.00    0.42 
   0   3  -7    8.79    0.71 
   0   3  -7    8.61    0.65 
   0   3  -7    7.37    0.88 
   0  -3  -7    9.36    0.64 
   0   3   8    1.07    0.11 
   0   3   8    0.76    0.28 
   0   3   8    0.85    0.20 
   0  -3   8    1.15    0.33 
   0  -3   8    0.85    0.08 
   0   3   8    0.76    0.14 
   0  -3   8    0.83    0.29 
   0  -3  -8    0.90    0.20 
   0  -3  -8    0.86    0.08 
   0  -3  -8    1.04    0.32 
   0  -3  -8    0.94    0.06 
   0   3  -8    0.72    0.19 
   0   3  -8    1.05    0.24 
   0  -3  -8    0.74    0.14 
   0   3  -8    0.96    0.09 
   0   3  -8    1.06    0.20 
   0   3   9    9.15    0.95 
   0  -3   9    9.71    0.76 
   0  -3   9    7.27    0.50 
   0  -3   9   10.22    0.99 
   0   3   9    8.85    0.53 
   0   3   9    8.61    1.09 
   0   3   9    9.55    0.66 
   0   3  -9    9.38    1.04 
   0  -3  -9    9.56    1.09 
   0   3  -9    8.28    1.10 
   0  -3  -9    9.45    1.16 
   0  -3  -9   10.07    0.72 
   0   3  -9    8.05    0.80 
   0  -3  -9    8.44    0.55 
   0  -3  10    0.84    0.26 
   0   3  10    0.49    0.18 
   0  -3  10    0.42    0.22 
   0   3  10    0.64    0.26 
   0  -3  10    0.56    0.30 
   0  -3 -10    0.63    0.30 
   0  -3 -10    0.64    0.19 
   0   3 -10    0.67    0.21 
   0   3 -10    0.69    0.30 
   0   3 -10    0.66    0.27 
   0   3  11  120.38   10.95 
   0  -3  11  146.84   11.14 
   0  -3 -11  140.26   12.60 
   0   3 -11  128.59   11.52 
   0   3 -11  119.15   10.10 
   0   3 -11  117.48   11.36 
   0  -3 -11  135.59   12.45 
   0  -3 -12    1.03    0.43 
   0   3 -12    1.17    0.38 
   0  -3 -12    1.14    0.47 
   0   3 -12    1.01    0.19 
   0   3 -12    0.88    0.27 
   0  -3 -13    0.90    0.26 
   0  -3 -13    0.84    0.24 
   0   3 -13    0.54    0.39 
   0   3 -13    0.59    0.21 
   0   3 -13    0.54    0.17 
   0  -3 -14    1.08    0.46 
   0   3 -14    0.83    0.46 
   0  -3 -14    1.40    0.49 
   0   3 -14    0.61    0.32 
   0  -3 -15    1.49    0.37 
   0  -3 -15    1.90    0.62 
   0   3 -15    1.10    0.36 
   0  -3 -16    0.08    0.13 
   0   3 -16    0.03    0.19 
   0  -3 -16    0.02    0.17 
   0  -3 -17    0.69    0.33 
   0   3 -17    0.50    0.22 
   0  -3 -17    0.65    0.37 
   0   3 -18    0.08    0.14 
   0  -3 -18    0.01    0.08 
   0   3 -19    3.44    0.38 
   0   4   0   26.16    1.16 
   0  -4   0   24.61    1.11 
   0  -4   0   27.49    0.99 
   0   4   0   26.33    1.55 
   0   4   0   28.93    1.57 
   0   4   0   23.38    1.17 
   0  -4   0   24.01    1.64 
   0  -4   0   25.80    1.11 
   0  -4   1  111.65    6.69 
   0   4   1  106.59    7.33 
   0  -4   1  109.06    6.65 
   0   4   1  110.98    7.03 
   0  -4   1  124.03    7.61 
   0   4   1  112.25    7.49 
   0  -4   1  107.54    7.76 
   0   4   1  120.91    7.29 
   0   4  -1  116.91    6.45 
   0  -4  -1  118.21    6.58 
   0  -4  -1  115.95    7.06 
   0   4  -1  103.09    6.75 
   0  -4  -1  113.72    6.89 
   0   4  -1  126.72    8.32 
   0  -4   2    7.89    0.39 
   0   4   2    7.32    0.61 
   0   4   2    8.49    0.43 
   0  -4   2    8.21    0.38 
   0   4   2    7.66    0.61 
   0  -4   2    7.88    0.49 
   0  -4   2    8.92    0.42 
   0   4   2    7.61    0.61 
   0   4  -2    8.20    0.23 
   0   4  -2    7.76    0.25 
   0  -4  -2    7.67    0.61 
   0  -4  -2    8.10    0.27 
   0  -4  -2    8.35    0.45 
   0   4  -2    8.87    0.41 
   0   4  -2    7.11    0.76 
   0  -4  -2    8.13    0.59 
   0   4  -2    8.85    0.44 
   0  -4   3   95.05    6.68 
   0  -4   3  101.37    6.60 
   0   4   3   97.98    6.18 
   0   4   3   92.58    5.41 
   0  -4   3   99.25    6.13 
   0   4   3   92.65    6.39 
   0   4   3   99.82    6.48 
   0  -4   3   95.67    5.49 
   0  -4  -3  100.95    5.71 
   0  -4  -3   99.75    4.96 
   0  -4  -3  100.01    5.99 
   0  -4  -3   97.39    6.58 
   0  -4  -3   85.27    4.28 
   0   4  -3  105.88    6.57 
   0   4  -3   91.10    6.65 
   0   4  -3   96.79    6.36 
   0  -4   4    0.12    0.08 
   0   4   4    0.03    0.07 
   0  -4   4    0.09    0.08 
   0   4   4    0.08    0.08 
   0   4   4    0.21    0.08 
   0   4   4    0.08    0.09 
   0  -4   4    0.13    0.06 
   0  -4   4    0.10    0.07 
   0  -4  -4    0.17    0.12 
   0   4  -4    0.11    0.12 
   0  -4  -4    0.16    0.03 
   0  -4  -4    0.12    0.09 
   0  -4  -4    0.12    0.03 
   0   4  -4    0.08    0.05 
   0   4   5   10.04    0.86 
   0  -4   5   10.61    0.97 
   0   4   5   10.47    1.01 
   0  -4   5   10.10    0.65 
   0   4   5    9.78    0.42 
   0   4   5    9.80    0.48 
   0  -4  -5   10.21    0.95 
   0  -4  -5   11.52    1.04 
   0   4  -5    9.37    0.67 
   0   4  -5   10.46    0.96 
   0  -4  -5   11.11    0.45 
   0  -4  -5    9.04    0.31 
   0  -4  -5    9.26    0.29 
   0   4   6    0.35    0.18 
   0  -4   6    0.66    0.21 
   0  -4   6    0.43    0.12 
   0   4   6    0.40    0.08 
   0   4   6    0.35    0.10 
   0  -4   6    0.36    0.06 
   0  -4  -6    0.28    0.13 
   0   4  -6    0.47    0.21 
   0   4  -6    0.38    0.09 
   0  -4  -6    0.33    0.05 
   0  -4  -6    0.43    0.10 
   0   4   7   35.72    2.33 
   0  -4   7   35.48    1.77 
   0  -4   7   44.13    2.51 
   0   4   7   38.55    2.21 
   0   4   7   35.60    1.54 
   0   4   7   38.85    1.52 
   0  -4   7   41.91    2.39 
   0   4   7   41.01    1.93 
   0  -4  -7   34.25    1.47 
   0  -4  -7   42.52    3.33 
   0   4  -7   40.22    3.12 
   0  -4  -7   42.27    1.95 
   0   4  -7   40.70    2.54 
   0   4  -7   35.31    2.26 
   0  -4  -7   42.31    3.15 
   0  -4   8    8.14    0.62 
   0  -4   8    8.53    1.03 
   0   4   8    6.90    0.57 
   0   4   8    7.24    0.66 
   0  -4  -8    7.28    0.36 
   0  -4  -8    7.95    0.67 
   0   4  -8    6.30    0.67 
   0  -4  -8   13.05    1.14 
   0   4  -8    7.26    0.94 
   0   4  -8    7.60    1.00 
   0   4   9    3.72    0.40 
   0   4   9    6.43    0.85 
   0   4   9    4.44    0.41 
   0  -4   9    4.19    0.46 
   0  -4   9    4.43    0.50 
   0  -4  -9    4.25    0.48 
   0  -4  -9    4.31    0.50 
   0   4  -9    3.50    0.50 
   0   4  -9    4.22    0.76 
   0   4  -9    4.24    0.48 
   0   4  10    3.22    0.47 
   0  -4  10    3.76    0.50 
   0  -4  10    3.97    0.43 
   0   4  10    3.30    0.38 
   0  -4 -10    3.46    0.72 
   0   4 -10    3.34    0.51 
   0   4 -10    3.37    0.67 
   0   4 -10    2.95    0.48 
   0  -4 -10    3.30    0.50 
   0  -4  11   10.69    1.20 
   0   4 -11    8.56    1.28 
   0  -4 -11    9.15    1.45 
   0  -4 -11    9.37    0.89 
   0   4 -11    8.19    0.94 
   0   4 -11    7.70    0.91 
   0  -4 -12    4.10    0.99 
   0  -4 -12    5.52    1.09 
   0   4 -12    4.38    0.66 
   0   4 -12    4.35    1.00 
   0   4 -12    4.44    0.58 
   0   4 -13    2.64    0.36 
   0  -4 -13    2.81    0.52 
   0   4 -13    2.92    0.73 
   0   4 -13    2.51    0.83 
   0  -4 -13    3.43    0.59 
   0  -4 -14   52.27    5.51 
   0   4 -14   39.61    3.59 
   0  -4 -14   46.03    4.91 
   0  -4 -15   36.99    4.34 
   0  -4 -15   34.26    2.89 
   0   4 -15   29.49    2.74 
   0  -4 -16    9.31    1.09 
   0  -4 -16    7.72    1.45 
   0   4 -16    6.08    1.51 
   0  -4 -17    1.50    0.35 
   0  -4 -17    2.20    0.68 
   0   4 -17    1.94    0.40 
   0   4  18   -0.09    0.32 
   0   4 -18    3.21    0.49 
   0  -4 -18    2.35    0.44 
   0  -4 -19    0.48    0.22 
   0   4 -19    0.66    0.17 
   0   5   0   -0.02    0.05 
   0  -5   0   -0.01    0.07 
   0  -5   0    0.05    0.05 
   0   5   0    0.04    0.04 
   0  -5   0    0.02    0.04 
   0   5   0    0.02    0.08 
   0   5   0    0.01    0.04 
   0  -5   1    5.24    0.37 
   0   5   1    5.81    0.45 
   0   5   1    4.90    0.40 
   0   5   1    6.71    0.57 
   0  -5   1    7.96    0.56 
   0  -5   1    6.07    0.30 
   0  -5   1    5.36    0.43 
   0   5   1    5.83    0.39 
   0   5  -1    5.55    0.29 
   0  -5  -1    5.60    0.49 
   0  -5  -1    6.16    0.38 
   0  -5  -1    5.84    0.21 
   0   5  -1    5.25    0.45 
   0  -5  -1    5.59    0.58 
   0   5  -1    6.27    0.45 
   0   5  -1    6.84    0.42 
   0  -5   2   56.82    3.22 
   0   5   2   53.77    2.83 
   0   5   2   52.41    3.39 
   0  -5   2   50.08    3.59 
   0   5   2   50.87    2.62 
   0   5   2   49.56    3.24 
   0  -5   2   53.10    3.17 
   0  -5   2   50.91    2.69 
   0  -5  -2   54.03    3.35 
   0  -5  -2   52.85    2.28 
   0   5  -2   59.54    3.66 
   0   5  -2   49.69    2.13 
   0   5  -2   53.19    2.17 
   0   5  -2   53.80    3.17 
   0  -5  -2   56.07    2.97 
   0   5  -2   49.01    3.67 
   0  -5  -2   51.92    2.73 
   0   5   3   34.92    1.81 
   0   5   3   38.38    1.96 
   0  -5   3   38.24    2.30 
   0  -5   3   34.15    2.17 
   0   5   3   35.87    2.25 
   0  -5   3   35.80    1.71 
   0   5   3   36.72    1.82 
   0  -5   3   35.48    2.03 
   0   5  -3   41.32    2.43 
   0  -5  -3   38.80    2.58 
   0  -5  -3   37.39    1.82 
   0   5  -3   36.96    2.31 
   0  -5  -3   37.48    1.94 
   0   5  -3   33.89    2.69 
   0  -5  -3   32.04    1.20 
   0  -5  -3   34.60    1.34 
   0   5   4   42.65    2.42 
   0  -5   4   45.38    2.68 
   0   5   4   43.16    2.20 
   0  -5   4   42.01    2.59 
   0   5   4   42.58    2.95 
   0  -5   4   47.30    2.52 
   0  -5   4   55.12    2.97 
   0   5   4   44.50    2.81 
   0  -5  -4   45.76    2.72 
   0  -5  -4   41.45    1.49 
   0   5  -4   46.77    2.57 
   0   5  -4   41.05    2.60 
   0  -5  -4   46.84    3.25 
   0  -5  -4   39.64    1.47 
   0   5  -4   49.74    2.43 
   0  -5  -4   47.46    2.67 
   0   5   5    1.32    0.14 
   0  -5   5    1.08    0.15 
   0   5   5    0.81    0.21 
   0   5   5    0.95    0.29 
   0  -5   5    1.16    0.30 
   0  -5   5    1.15    0.33 
   0  -5   5    0.82    0.21 
   0  -5  -5    1.11    0.34 
   0   5  -5    1.02    0.19 
   0  -5  -5    0.95    0.14 
   0   5  -5    0.95    0.37 
   0  -5  -5    1.14    0.20 
   0   5   6   12.47    0.81 
   0  -5   6   13.24    0.71 
   0  -5   6   12.20    0.60 
   0   5   6   11.34    0.80 
   0   5   6   13.45    0.96 
   0  -5   6   13.06    1.35 
   0  -5   6   13.89    1.30 
   0   5  -6   12.21    0.88 
   0   5  -6   11.36    0.90 
   0  -5  -6   12.47    1.28 
   0  -5  -6   13.12    0.95 
   0  -5  -6   13.62    0.85 
   0  -5   7   50.12    2.90 
   0   5   7   47.65    2.43 
   0   5   7   54.31    3.25 
   0  -5   7   59.74    4.48 
   0  -5   7   61.62    3.73 
   0  -5   7   37.28    2.42 
   0   5   7   59.07    3.53 
   0   5   7   52.96    3.53 
   0  -5  -7   57.80    3.56 
   0  -5  -7   59.28    3.74 
   0   5  -7   54.13    3.47 
   0   5  -7   51.20    4.31 
   0  -5  -7   58.94    3.18 
   0   5   8    1.71    0.22 
   0   5   8    1.28    0.25 
   0  -5   8    1.69    0.40 
   0  -5   8    1.56    0.42 
   0   5  -8    1.41    0.27 
   0  -5  -8    1.57    0.28 
   0  -5  -8    1.12    0.18 
   0  -5  -8    1.49    0.27 
   0  -5  -8    1.21    0.11 
   0   5  -8    1.17    0.43 
   0   5   9    3.08    0.36 
   0  -5   9    3.23    0.67 
   0  -5   9    3.31    0.70 
   0   5   9    5.63    0.75 
   0  -5  -9    3.44    0.71 
   0   5  -9    2.60    0.44 
   0   5  -9    2.61    0.43 
   0  -5  -9    2.83    0.47 
   0  -5  10   16.81    1.82 
   0  -5 -10   15.90    2.04 
   0   5 -10   14.45    1.81 
   0  -5 -10   14.55    1.26 
   0   5 -10   13.35    1.26 
   0   5 -11    2.45    0.41 
   0  -5 -11    2.22    0.68 
   0  -5 -11    2.11    0.74 
   0   5 -11    1.62    0.68 
   0   5 -12    5.74    1.09 
   0  -5 -12    5.30    0.74 
   0   5 -12    5.10    1.13 
   0  -5 -12    5.21    0.83 
   0  -5 -13    4.66    1.13 
   0   5 -13    4.12    0.64 
   0  -5 -13    5.19    0.80 
   0   5 -13    3.69    0.72 
   0  -5 -14    9.59    2.00 
   0   5 -14    9.49    1.51 
   0   5 -14    8.06    1.12 
   0  -5 -14    9.46    1.12 
   0  -5 -15    4.06    1.20 
   0   5 -15    3.95    1.14 
   0  -5 -15    5.53    0.90 
   0  -5 -16   11.81    2.03 
   0  -5 -16   10.22    1.12 
   0   5 -16    7.61    1.67 
   0  -5 -17    1.22    0.51 
   0   5 -17    1.36    0.37 
   0  -5 -17    1.79    0.64 
   0   5  18    0.05    0.31 
   0  -5 -18    1.62    0.39 
   0   5 -18    2.58    0.46 
   0   5 -19    0.76    0.18 
   0  -5 -19    0.39    0.13 
   0  -6   0   29.12    2.15 
   0   6   0   28.82    1.51 
   0   6   0   29.46    1.49 
   0  -6   0   31.28    2.12 
   0   6   0   28.99    1.57 
   0  -6   0   26.93    1.61 
   0   6   0   29.78    1.75 
   0  -6   0   30.05    1.25 
   0   6   1    2.89    0.44 
   0  -6   1    3.21    0.50 
   0   6   1    2.93    0.49 
   0   6   1    2.46    0.20 
   0   6   1    3.08    0.29 
   0  -6   1    2.91    0.31 
   0  -6   1    2.55    0.27 
   0  -6  -1    2.88    0.24 
   0   6  -1    3.32    0.21 
   0  -6  -1    3.02    0.47 
   0   6  -1    3.09    0.50 
   0  -6  -1    2.80    0.22 
   0   6  -1    2.79    0.21 
   0  -6  -1    3.01    0.29 
   0   6  -1    2.96    0.55 
   0   6   2    5.26    0.41 
   0   6   2    5.07    0.34 
   0   6   2    4.57    0.41 
   0  -6   2    4.76    0.47 
   0  -6   2    5.43    0.64 
   0  -6   2    4.89    0.57 
   0  -6   2    5.22    0.50 
   0   6   2    5.11    0.39 
   0  -6  -2    5.22    0.44 
   0   6  -2    4.84    0.50 
   0   6  -2    5.58    0.53 
   0   6  -2    5.19    0.23 
   0  -6  -2    4.91    0.25 
   0   6  -2    5.20    0.22 
   0  -6  -2    5.85    0.63 
   0  -6  -2    5.50    0.42 
   0   6  -2    5.74    0.69 
   0   6   3    1.57    0.33 
   0   6   3    1.89    0.20 
   0  -6   3    1.81    0.27 
   0  -6   3    1.75    0.19 
   0   6   3    1.77    0.32 
   0  -6   3    1.28    0.18 
   0   6   3    1.39    0.35 
   0  -6   3    1.57    0.33 
   0   6  -3    1.65    0.20 
   0   6  -3    1.82    0.22 
   0  -6  -3    2.07    0.36 
   0  -6  -3    1.45    0.10 
   0  -6  -3    1.66    0.21 
   0   6  -3    1.48    0.45 
   0  -6  -3    1.38    0.09 
   0  -6  -3    1.70    0.38 
   0   6   4    0.44    0.18 
   0   6   4    0.29    0.21 
   0  -6   4    0.21    0.17 
   0  -6   4    0.58    0.25 
   0  -6   4    0.50    0.18 
   0   6   4    0.44    0.11 
   0  -6   4    0.50    0.12 
   0   6   4    0.43    0.21 
   0   6  -4    0.53    0.21 
   0   6  -4    0.38    0.16 
   0  -6  -4    0.40    0.18 
   0  -6  -4    0.50    0.23 
   0   6  -4    0.48    0.12 
   0  -6  -4    0.60    0.24 
   0  -6   5   13.47    0.79 
   0  -6   5   14.53    0.80 
   0  -6   5   15.12    1.58 
   0   6   5   14.91    0.83 
   0   6   5   12.76    1.04 
   0  -6   5   18.10    1.41 
   0   6   5   13.52    0.91 
   0  -6  -5   15.82    0.84 
   0   6  -5   13.46    1.57 
   0   6  -5   14.96    1.41 
   0  -6  -5   15.52    1.02 
   0  -6  -5   14.55    1.03 
   0  -6   6   33.34    2.18 
   0  -6   6   31.82    2.15 
   0   6   6   34.36    2.25 
   0   6   6   28.96    1.56 
   0  -6   6   30.49    2.08 
   0  -6   6   34.60    2.10 
   0   6   6   30.39    2.01 
   0   6   6   31.44    2.54 
   0  -6  -6   34.46    2.14 
   0   6  -6   32.27    2.77 
   0  -6  -6   33.08    2.75 
   0  -6  -6   32.63    2.12 
   0   6  -6   28.88    2.12 
   0   6   7   40.62    2.62 
   0   6   7   35.91    2.53 
   0  -6   7   34.12    2.28 
   0  -6   7   40.28    2.64 
   0  -6   7   37.19    2.58 
   0   6   7   54.44    3.50 
   0   6   7   32.60    1.77 
   0  -6   7   40.18    2.58 
   0  -6  -7   38.47    2.56 
   0  -6  -7   39.20    1.99 
   0   6  -7   36.75    3.32 
   0  -6  -7   42.56    3.65 
   0   6  -7   35.57    3.50 
   0   6   8   62.39    5.30 
   0   6   8   72.95    4.79 
   0  -6   8   69.62    5.89 
   0   6   8   66.80    6.06 
   0  -6   8   71.30    4.94 
   0  -6   8   65.00    4.80 
   0  -6  -8   78.76    6.58 
   0  -6  -8   61.34    3.49 
   0  -6  -8   71.95    6.24 
   0  -6  -8   68.75    3.82 
   0   6  -8   62.44    5.74 
   0   6  -8   57.86    4.54 
   0  -6   9   15.98    1.47 
   0  -6  -9   32.74    2.63 
   0   6  -9   14.12    2.07 
   0   6  -9   14.84    2.06 
   0  -6  -9   17.06    1.50 
   0  -6  10   21.64    1.86 
   0  -6 -10   24.43    2.76 
   0  -6 -10   28.73    3.05 
   0   6 -10   21.75    1.88 
   0   6 -10   20.67    2.64 
   0  -6  11    1.73    0.45 
   0  -6 -11    2.30    0.53 
   0   6 -11    2.16    0.71 
   0   6 -11    2.10    0.69 
   0  -6 -11    2.34    0.45 
   0  -6 -12    1.20    0.40 
   0   6 -12    0.89    0.35 
   0   6 -12    1.22    0.35 
   0  -6 -12    0.97    0.56 
   0   6 -13    0.55    0.28 
   0  -6 -13    0.58    0.28 
   0  -6 -13    0.81    0.56 
   0   6 -13    0.48    0.43 
   0   6 -14    0.73    0.47 
   0   6 -14    1.06    0.53 
   0  -6 -14    0.50    0.52 
   0  -6 -14    0.96    0.63 
   0  -6 -15   18.39    2.62 
   0  -6 -15   17.85    2.03 
   0   6 -15   14.73    2.50 
   0   6 -16    2.24    0.52 
   0  -6 -16    2.62    0.49 
   0  -6 -16    1.87    0.98 
   0  -6 -17    0.62    0.31 
   0  -6 -17    0.87    0.40 
   0   6 -17    0.67    0.42 
   0   6  18    0.82    0.29 
   0  -6 -18    0.67    0.21 
   0   6 -18    1.18    0.26 
   0  -6 -19    3.93    0.32 
   0   6 -19    3.72    0.72 
   0  -7   0   -0.00    0.04 
   0  -7   0   -0.03    0.05 
   0  -7   0   -0.01    0.05 
   0   7   0    0.03    0.05 
   0   7   0    0.03    0.06 
   0   7   0   -0.02    0.09 
   0  -7   0    0.03    0.06 
   0   7   1   37.17    2.99 
   0   7   1   36.23    2.86 
   0   7   1   37.53    2.11 
   0  -7   1   37.76    2.68 
   0  -7   1   36.31    2.14 
   0   7   1   36.61    2.17 
   0  -7   1   34.70    2.25 
   0  -7   1   37.82    2.12 
   0   7  -1   37.82    1.58 
   0  -7  -1   37.75    2.79 
   0   7  -1   34.34    3.07 
   0   7  -1   41.74    3.09 
   0  -7  -1   36.96    2.18 
   0  -7  -1   36.24    1.50 
   0  -7  -1   36.39    2.41 
   0  -7  -1   36.00    1.74 
   0   7  -1   36.69    2.14 
   0  -7   2    6.27    0.37 
   0   7   2    6.26    0.59 
   0   7   2    5.92    0.78 
   0  -7   2    6.09    0.45 
   0   7   2    5.90    0.73 
   0  -7   2    5.36    0.88 
   0  -7   2    5.53    0.49 
   0   7   2    5.33    0.78 
   0   7  -2    6.19    0.27 
   0  -7  -2    6.43    0.30 
   0   7  -2    6.41    0.53 
   0  -7  -2    5.52    0.51 
   0  -7  -2    6.14    0.67 
   0   7  -2    5.72    0.38 
   0   7  -2    6.00    0.60 
   0  -7  -2    5.86    0.49 
   0   7  -2    5.68    0.28 
   0  -7   3    0.52    0.12 
   0  -7   3    0.57    0.15 
   0  -7   3    0.33    0.21 
   0   7   3    0.69    0.15 
   0  -7   3    0.66    0.31 
   0   7   3    0.48    0.22 
   0   7   3    0.59    0.24 
   0   7   3    0.49    0.15 
   0   7  -3    0.52    0.21 
   0  -7  -3    0.71    0.24 
   0   7  -3    1.01    0.15 
   0   7  -3    0.59    0.30 
   0  -7  -3    0.54    0.15 
   0  -7  -3    0.60    0.27 
   0   7   4    7.59    0.60 
   0  -7   4    7.84    0.75 
   0   7   4    7.66    0.84 
   0  -7   4    7.90    0.54 
   0   7   4    8.45    0.91 
   0   7   4    7.10    0.83 
   0  -7   4    7.43    0.57 
   0  -7   4    7.87    0.85 
   0  -7  -4    8.44    1.01 
   0   7  -4    8.18    0.87 
   0  -7  -4    7.85    1.02 
   0   7  -4    7.17    0.74 
   0  -7  -4    8.02    0.86 
   0   7  -4    8.89    0.59 
   0   7   5   11.92    1.25 
   0  -7   5   12.72    1.22 
   0  -7   5   11.92    1.05 
   0  -7   5   11.01    1.08 
   0   7   5   12.85    1.13 
   0   7   5   11.37    0.86 
   0   7   5   10.28    0.71 
   0  -7   5   12.53    1.05 
   0   7  -5   11.40    0.84 
   0  -7  -5   15.56    1.51 
   0   7  -5   11.17    1.53 
   0  -7  -5   12.76    0.80 
   0  -7  -5   12.74    0.96 
   0   7   6    6.71    0.49 
   0   7   6    6.42    0.66 
   0  -7   6    7.40    0.63 
   0   7   6    7.38    0.78 
   0  -7   6    7.18    0.75 
   0  -7   6    6.68    0.76 
   0   7   6    6.54    0.96 
   0  -7   6    7.95    1.19 
   0   7  -6    7.01    0.63 
   0   7  -6    7.12    0.76 
   0  -7  -6    8.19    1.05 
   0  -7  -6    6.40    0.73 
   0   7   7    4.36    0.81 
   0   7   7    3.76    0.46 
   0  -7   7    3.53    0.56 
   0  -7   7    3.41    0.32 
   0  -7   7    4.20    0.75 
   0   7   7    4.03    0.55 
   0  -7   7    3.92    0.88 
   0   7  -7    3.54    0.88 
   0  -7  -7    3.99    0.33 
   0  -7  -7    4.09    0.52 
   0   7  -7    3.11    0.47 
   0  -7  -7    5.15    0.93 
   0  -7   8   28.96    1.76 
   0   7  -8   27.24    2.29 
   0  -7  -8   32.52    3.30 
   0  -7  -8   31.55    2.07 
   0  -7  -8   28.44    1.56 
   0   7  -8   28.49    2.20 
   0  -7  -8   35.18    3.62 
   0  -7   9    1.80    0.25 
   0  -7  -9    1.77    0.46 
   0   7  -9    1.68    0.38 
   0   7  -9    1.52    0.65 
   0  -7  -9    1.74    0.40 
   0  -7  10    0.23    0.09 
   0   7 -10   -0.00    0.15 
   0  -7 -10   -0.06    0.26 
   0   7 -10    0.09    0.16 
   0  -7 -10    0.02    0.18 
   0  -7 -10    0.29    0.26 
   0   7 -11    1.78    0.48 
   0   7 -11    1.73    0.81 
   0  -7 -11    2.51    0.57 
   0  -7 -11    2.44    0.50 
   0   7 -12   11.59    2.22 
   0  -7 -12   15.87    2.36 
   0  -7 -12   13.72    2.72 
   0   7 -12   12.87    1.49 
   0  -7 -13   12.39    2.06 
   0  -7 -13    6.35    1.01 
   0   7 -13    6.01    1.56 
   0   7 -13    6.39    1.59 
   0  -7 -14    0.57    0.37 
   0   7 -14    0.53    0.27 
   0   7 -14    0.54    0.47 
   0  -7 -14    0.69    0.47 
   0   7 -15    0.07    0.12 
   0  -7 -15    0.06    0.13 
   0   7 -15   -0.02    0.14 
   0  -7 -15    0.14    0.26 
   0   7 -16    6.65    1.41 
   0  -7 -16    7.04    1.36 
   0  -7 -16    6.79    1.68 
   0  -7 -17    0.04    0.13 
   0   7 -17   -0.01    0.15 
   0  -7 -17   -0.01    0.10 
   0   7  18    0.65    0.22 
   0  -7 -18    0.34    0.15 
   0   7 -18    0.40    0.19 
   0   7 -19    0.32    0.23 
   0   8   0   35.22    3.20 
   0   8   0   36.39    2.29 
   0   8   0   35.52    1.98 
   0  -8   0   35.02    1.91 
   0  -8   0   36.42    2.92 
   0  -8   0   34.76    2.23 
   0   8   1   11.33    0.87 
   0  -8   1   10.15    0.89 
   0  -8   1   10.36    0.82 
   0   8   1   10.46    0.88 
   0  -8   1   11.01    0.78 
   0   8   1   10.62    0.59 
   0  -8   1   10.91    0.79 
   0  -8  -1   10.53    0.85 
   0   8  -1   10.07    0.95 
   0   8  -1   11.55    0.87 
   0  -8  -1   10.31    1.21 
   0  -8  -1    9.87    0.92 
   0   8  -1   13.88    0.87 
   0   8   2   12.17    0.72 
   0  -8   2   12.48    0.99 
   0  -8   2   12.63    0.96 
   0  -8   2   11.75    0.89 
   0   8   2   12.08    0.93 
   0   8   2   12.00    0.86 
   0  -8   2   12.44    1.19 
   0   8   2   11.95    0.94 
   0  -8  -2   11.44    1.36 
   0   8  -2   12.90    0.94 
   0  -8  -2   13.37    1.23 
   0  -8  -2   13.05    1.38 
   0   8  -2   12.27    0.98 
   0   8  -2   11.03    1.59 
   0  -8   3    9.64    0.68 
   0   8   3    8.86    0.64 
   0   8   3    9.91    1.15 
   0  -8   3    9.00    1.13 
   0   8   3    8.72    0.73 
   0   8   3    9.41    1.10 
   0  -8   3    9.44    0.88 
   0  -8  -3    9.17    1.11 
   0  -8  -3    9.46    1.13 
   0   8  -3    9.89    0.75 
   0  -8  -3   10.14    0.80 
   0   8  -3    8.52    1.38 
   0  -8   4    6.84    1.17 
   0  -8   4    6.97    0.78 
   0   8   4    7.00    0.86 
   0   8   4    6.43    0.56 
   0  -8   4    6.20    0.88 
   0  -8   4    7.15    0.80 
   0   8   4    6.59    0.93 
   0   8   4    5.68    0.55 
   0  -8  -4    6.53    1.03 
   0  -8  -4    7.04    0.58 
   0  -8  -4    6.97    1.00 
   0   8  -4    6.55    0.75 
   0   8  -4    6.14    0.52 
   0   8   5   33.51    2.18 
   0  -8   5   38.29    3.84 
   0  -8   5   33.54    2.88 
   0   8   5   36.72    2.94 
   0   8   5   33.87    2.33 
   0   8   5   35.28    3.19 
   0  -8   5   34.65    2.75 
   0  -8   5   37.80    2.34 
   0   8  -5   34.19    3.80 
   0  -8  -5   36.31    2.62 
   0  -8  -5   36.53    2.96 
   0  -8  -5   39.14    2.73 
   0   8  -5   35.95    3.01 
   0  -8   6    3.69    0.40 
   0   8   6    3.59    0.35 
   0  -8   6    2.71    0.35 
   0  -8   6    3.19    0.33 
   0   8   6    1.07    0.31 
   0  -8  -6    3.09    0.48 
   0   8  -6    3.11    0.53 
   0  -8  -6    2.91    0.73 
   0   8  -6    3.13    0.65 
   0  -8  -6    3.12    0.55 
   0  -8   7    9.81    1.11 
   0  -8   7   11.04    0.81 
   0   8   7   12.14    0.83 
   0  -8  -7   11.23    1.14 
   0   8  -7    9.40    1.84 
   0  -8  -7   10.05    0.76 
   0   8  -7   10.95    1.47 
   0  -8  -7   11.44    1.19 
   0  -8  -7   12.24    1.14 
   0  -8   8   52.16    3.51 
   0  -8  -8   49.12    3.83 
   0  -8  -8   61.06    5.95 
   0   8  -8   53.11    5.23 
   0  -8  -8   58.20    3.57 
   0   8  -8   51.52    4.49 
   0  -8  -8   61.23    4.97 
   0  -8   9    9.27    1.15 
   0   8  -9   10.00    1.94 
   0  -8  -9   10.62    1.23 
   0   8  -9    9.41    1.66 
   0  -8  -9   11.15    1.35 
   0  -8  10    0.28    0.23 
   0   8 -10    0.47    0.25 
   0   8 -10    0.42    0.36 
   0  -8 -10    0.37    0.40 
   0  -8 -11    1.72    0.49 
   0  -8 -11    1.69    0.91 
   0   8 -11    1.19    0.77 
   0   8 -11    1.56    0.70 
   0   8 -12   12.73    1.63 
   0   8 -12   12.35    2.28 
   0  -8 -12   19.05    3.01 
   0  -8 -12   13.04    2.57 
   0   8 -13    2.54    0.60 
   0  -8 -13    3.05    0.77 
   0  -8 -13    2.43    0.57 
   0   8 -13    2.71    0.97 
   0  -8 -14    1.67    1.20 
   0   8 -14    2.76    0.59 
   0  -8 -14    2.33    0.88 
   0   8 -14    2.56    0.55 
   0   8 -15    6.33    1.56 
   0  -8 -15    7.24    1.94 
   0  -8 -15    8.18    0.99 
   0   8 -15    7.05    1.36 
   0   8 -16    4.55    1.18 
   0  -8 -16    5.42    0.90 
   0  -8 -16    5.35    1.11 
   0   8  17    0.00    0.22 
   0   8 -17    0.50    0.18 
   0  -8 -17    0.26    0.26 
   0   8  18    0.03    0.09 
   0   8 -18    0.01    0.13 
   0  -8 -18    0.02    0.06 
   0  -9   0    0.04    0.22 
   0   9   0    0.07    0.15 
   0   9   0    0.72    0.15 
   0  -9   0    0.05    0.13 
   0   9   1   52.38    3.69 
   0   9   1   51.66    3.34 
   0   9   1   50.48    4.71 
   0  -9   1   50.28    4.27 
   0  -9   1   49.63    3.15 
   0  -9   1   48.21    4.37 
   0   9  -1   53.67    3.72 
   0  -9  -1   50.91    3.55 
   0  -9  -1   46.20    2.84 
   0   9  -1   48.76    5.01 
   0  -9  -1   49.54    4.47 
   0   9  -1   50.37    2.78 
   0   9   2    0.01    0.16 
   0  -9   2    0.53    0.30 
   0   9   2    0.47    0.21 
   0  -9   2   -0.01    0.21 
   0   9   2    0.50    0.19 
   0  -9   2    0.55    0.11 
   0  -9   2    0.49    0.17 
   0   9   2    1.10    0.32 
   0   9  -2    0.44    0.21 
   0  -9  -2    0.48    0.23 
   0  -9  -2    0.40    0.30 
   0   9  -2    1.17    0.35 
   0  -9  -2    0.61    0.19 
   0  -9   3    0.33    0.27 
   0   9   3    0.30    0.22 
   0   9   3    0.50    0.17 
   0  -9   3    0.36    0.12 
   0  -9   3    0.32    0.25 
   0  -9  -3    0.61    0.18 
   0  -9  -3    0.33    0.17 
   0   9  -3    0.38    0.21 
   0  -9  -3    0.40    0.15 
   0   9  -3    0.28    0.12 
   0   9   4    0.52    0.30 
   0  -9   4    0.95    0.29 
   0  -9   4    0.52    0.31 
   0   9   4    0.70    0.21 
   0  -9   4    0.60    0.17 
   0   9  -4    0.62    0.28 
   0  -9  -4    0.65    0.21 
   0  -9  -4    0.55    0.38 
   0  -9  -4    0.69    0.32 
   0   9  -4    0.51    0.43 
   0  -9   5    2.75    0.42 
   0   9   5    3.25    0.42 
   0  -9   5    2.82    0.38 
   0  -9  -5    2.81    0.67 
   0   9  -5    2.58    0.93 
   0  -9  -5    3.60    0.79 
   0   9  -5    3.23    0.63 
   0  -9  -5    3.11    0.51 
   0  -9   6    0.34    0.13 
   0  -9   6    0.17    0.14 
   0   9   6    0.41    0.22 
   0  -9  -6    0.28    0.29 
   0  -9  -6    0.22    0.30 
   0   9  -6    0.13    0.21 
   0   9  -6    0.26    0.15 
   0  -9  -6    0.27    0.14 
   0  -9   7    0.11    0.18 
   0  -9   7    0.22    0.17 
   0  -9  -7    0.13    0.18 
   0   9  -7    0.16    0.14 
   0   9  -7    0.10    0.28 
   0  -9  -7    0.11    0.16 
   0  -9   8    0.61    0.28 
   0  -9  -8    0.52    0.43 
   0   9  -8    0.56    0.23 
   0  -9  -8    0.49    0.17 
   0   9  -8    0.55    0.29 
   0  -9  -8    0.77    0.48 
   0  -9   9    0.32    0.21 
   0   9  -9    0.17    0.20 
   0  -9  -9    0.18    0.41 
   0  -9  -9    0.40    0.23 
   0   9  -9    0.23    0.39 
   0   9 -10    0.66    0.34 
   0  -9 -10    0.58    0.52 
   0   9 -10    0.59    0.29 
   0  -9 -10    0.60    0.36 
   0   9 -11   11.25    2.20 
   0  -9 -11   10.56    1.42 
   0  -9 -11   11.55    1.61 
   0   9 -11    9.41    1.33 
   0   9 -12    0.23    0.21 
   0  -9 -12    0.11    0.32 
   0   9 -12    0.19    0.19 
   0  -9 -12    0.14    0.24 
   0   9 -13   10.23    1.94 
   0  -9 -13    9.33    1.23 
   0  -9 -13   10.47    2.24 
   0   9 -13    8.56    1.82 
   0  -9 -14    7.21    1.78 
   0   9 -14    5.98    1.39 
   0   9 -14    5.75    0.89 
   0  -9 -14    6.62    1.44 
   0  -9 -15    0.80    0.26 
   0   9 -15    0.45    0.26 
   0  -9 -15    0.47    0.33 
   0   9 -15    0.41    0.37 
   0   9  16    0.06    0.19 
   0  -9 -16    0.19    0.23 
   0   9 -16    0.15    0.15 
   0   9 -16    0.19    0.18 
   0   9  17    0.32    0.20 
   0   9 -17    0.22    0.26 
   0  -9 -17    0.27    0.23 
   0 -10   0    0.52    0.21 
   0 -10   0    0.56    0.23 
   0  10   1    2.76    0.51 
   0 -10   1    2.33    0.46 
   0 -10   1    2.93    0.42 
   0 -10  -1    2.56    0.47 
   0 -10  -1    1.97    0.72 
   0  10   2    0.41    0.21 
   0 -10   2    0.29    0.20 
   0 -10   2    1.43    0.31 
   0  10  -2    0.45    0.24 
   0 -10  -2    0.33    0.21 
   0 -10  -2    0.26    0.21 
   0 -10   3   16.07    1.30 
   0  10   3   16.51    2.10 
   0 -10   3   14.56    1.37 
   0 -10  -3   16.75    2.18 
   0 -10  -3   15.48    1.71 
   0  10  -3   15.21    1.48 
   0 -10  -3   16.96    2.09 
   0  10  -3   15.96    1.64 
   0 -10   4   11.35    1.10 
   0  10   4   13.22    1.69 
   0 -10   4   11.93    1.04 
   0  10  -4   11.81    2.21 
   0 -10  -4   11.98    1.60 
   0 -10  -4   12.21    1.75 
   0  10  -4   12.22    0.93 
   0 -10  -4   12.76    1.95 
   0 -10   5   35.81    3.79 
   0 -10   5   38.84    3.68 
   0  10   5   38.78    3.84 
   0 -10  -5   39.77    4.20 
   0  10  -5   37.75    3.60 
   0 -10  -5   39.40    3.34 
   0  10  -5   37.64    2.71 
   0 -10  -5   39.64    3.01 
   0 -10   6   15.93    1.41 
   0 -10   6    8.83    1.45 
   0  10   6   11.05    1.42 
   0  10  -6    8.58    1.45 
   0 -10  -6    9.47    1.48 
   0 -10  -6    9.07    1.14 
   0 -10  -6   10.17    1.90 
   0  10  -6    8.96    2.07 
   0 -10   7    0.14    0.21 
   0 -10   7    0.46    0.14 
   0 -10  -7    0.16    0.23 
   0  10  -7    0.13    0.36 
   0 -10  -7    0.00    0.20 
   0 -10  -7    0.26    0.20 
   0  10  -7    0.06    0.26 
   0 -10   8    0.95    0.37 
   0 -10  -8    0.89    0.24 
   0  10  -8    1.09    0.50 
   0  10  -8    1.27    0.41 
   0 -10  -8    1.13    0.63 
   0 -10  -8    0.98    0.39 
   0 -10  -9   10.72    1.41 
   0 -10  -9   10.99    1.45 
   0  10  -9    8.82    2.35 
   0  10  -9    9.57    1.83 
   0 -10 -10   33.43    3.44 
   0 -10 -10   38.67    4.74 
   0  10 -10   29.00    3.94 
   0  10 -10   28.72    3.14 
   0 -10 -11    0.18    0.18 
   0 -10 -11   -0.02    0.32 
   0  10 -11    0.19    0.28 
   0  10 -11   -0.07    0.24 
   0  10 -12    4.07    1.08 
   0 -10 -12    3.89    1.35 
   0  10 -12    4.34    0.80 
   0 -10 -12    2.21    1.14 
   0 -10 -13    1.89    0.46 
   0 -10 -13    1.69    0.91 
   0  10 -13    1.44    0.43 
   0  10 -13    1.74    0.74 
   0 -10 -14    0.24    0.23 
   0 -10 -14    0.09    0.29 
   0  10 -14    0.30    0.18 
   0  10 -14    0.11    0.18 
   0  10  15   -0.08    1.02 
   0 -10 -15    9.42    0.87 
   0  10 -15    8.54    0.77 
   0  10 -15    7.77    1.32 
   0  10  16    5.39    0.80 
   0  10 -16    4.98    0.74 
   0  10 -16    4.55    0.99 
   0 -10 -16    5.15    0.61 
   0  10  17    0.23    0.30 
   0  10 -17    0.36    0.15 
   0 -10 -17    0.26    0.20 
   0  11   0   10.41    0.95 
   0 -11   0    0.03    0.77 
   0 -11   0   -0.05    0.85 
   0 -11   1    7.03    1.20 
   0 -11   1    5.99    1.30 
   0  11  -1    5.55    0.90 
   0 -11  -1    6.12    1.29 
   0 -11  -1    5.62    0.78 
   0 -11   2   10.51    1.80 
   0 -11   2   10.34    1.10 
   0  11   2   13.08    1.81 
   0 -11  -2    9.97    1.84 
   0  11  -2   10.58    2.04 
   0 -11  -2    9.79    1.79 
   0 -11   3    3.68    1.05 
   0 -11   3    3.84    0.94 
   0  11   3    4.61    0.67 
   0 -11  -3    4.74    1.10 
   0 -11  -3    4.19    1.13 
   0  11  -3    4.50    1.30 
   0 -11   4    5.73    0.92 
   0  11   4    4.17    0.62 
   0 -11   4    0.82    0.99 
   0 -11  -4    4.06    0.56 
   0 -11  -4    3.89    0.66 
   0  11  -4    4.87    0.83 
   0 -11  -4    4.81    0.70 
   0 -11   5    1.54    0.35 
   0  11   5    1.76    0.37 
   0 -11   5    1.67    0.62 
   0  11  -5    0.53    0.50 
   0  11  -5    2.37    0.53 
   0 -11  -5    1.84    0.39 
   0 -11  -5    1.92    0.73 
   0 -11  -5    1.95    0.39 
   0 -11   6    6.91    0.87 
   0 -11   6    7.37    0.79 
   0  11  -6    8.30    1.20 
   0  11  -6    8.00    1.89 
   0 -11  -6    7.57    1.11 
   0 -11  -6    7.96    1.47 
   0 -11  -6    8.76    1.38 
   0 -11   7   14.61    1.36 
   0 -11   7   16.26    1.35 
   0 -11  -7   16.91    1.46 
   0 -11  -7   18.58    2.64 
   0  11  -7   17.74    2.04 
   0  11  -7   16.56    1.47 
   0 -11  -7   17.49    1.88 
   0 -11   8    9.53    0.92 
   0  11  -8   10.48    1.11 
   0 -11  -8   10.54    1.39 
   0  11  -8   11.00    2.32 
   0 -11  -8   12.09    2.20 
   0 -11  -8   10.86    2.04 
   0 -11  -9    0.57    0.54 
   0 -11  -9    0.74    0.34 
   0  11  -9    0.57    0.26 
   0  11  -9    0.54    0.57 
   0 -11 -10    0.25    0.36 
   0 -11 -10    0.13    0.39 
   0  11 -10    0.31    0.23 
   0  11 -10    0.17    0.19 
   0  11 -11    0.77    0.30 
   0 -11 -11    0.93    0.35 
   0 -11 -11    0.65    0.36 
   0  11 -11    0.91    0.59 
   0  11 -12   -0.03    0.14 
   0  11 -12    0.10    0.12 
   0 -11 -12    0.13    0.23 
   0 -11 -12    0.02    0.16 
   0  11  13   -0.09    0.24 
   0  11 -13    0.31    0.29 
   0  11 -13    0.28    0.32 
   0 -11 -13    0.43    0.23 
   0 -11 -13    0.25    0.20 
   0  11  14    0.17    0.17 
   0  11 -14    0.08    0.23 
   0  11 -14    0.03    0.22 
   0 -11 -14    0.17    0.24 
   0  11  15    0.02    0.15 
   0  11 -15    0.07    0.11 
   0  11 -15    0.16    0.11 
   0 -11 -15    0.16    0.20 
   0  11  16    0.05    0.19 
   0 -11 -16    0.06    0.09 
   0  12   0    5.81    0.94 
   0 -12   0    5.99    0.84 
   0 -12   0    6.13    1.41 
   0 -12   1    4.57    1.09 
   0 -12   1    4.82    1.22 
   0  12   1    4.67    0.77 
   0 -12  -1    5.50    1.13 
   0 -12  -1    4.38    0.78 
   0 -12   2    2.56    0.85 
   0 -12   2    2.48    0.92 
   0  12   2    2.40    0.58 
   0 -12  -2    7.33    0.98 
   0 -12  -2    2.49    0.60 
   0  12  -2    2.53    1.12 
   0  12   3    0.24    0.33 
   0 -12   3    0.35    0.22 
   0 -12   3    0.38    0.30 
   0 -12  -3    0.33    0.22 
   0 -12  -3    0.31    0.23 
   0  12  -3    0.23    0.27 
   0 -12   4    1.91    0.40 
   0  12   4    1.61    0.66 
   0 -12   4    1.88    0.46 
   0 -12  -4    2.10    0.75 
   0 -12  -4    1.97    0.81 
   0  12  -4    1.95    0.57 
   0 -12   5    0.86    0.34 
   0 -12   5    1.16    0.29 
   0 -12  -5    0.95    0.55 
   0  12  -5    1.13    0.70 
   0 -12  -5    1.20    0.61 
   0  12   6   -0.01    0.24 
   0 -12   6    0.46    0.20 
   0 -12   6    0.64    0.37 
   0 -12  -6    0.64    0.28 
   0  12  -6    0.60    0.32 
   0 -12  -6    0.70    0.24 
   0 -12   7   16.12    1.92 
   0 -12   7   14.85    2.12 
   0  12  -7   16.70    1.40 
   0 -12  -7   21.31    2.92 
   0  12  -7   16.94    2.13 
   0 -12  -7   16.93    2.17 
   0  12   8   -0.02    0.73 
   0 -12  -8    5.93    0.76 
   0  12  -8    5.28    1.51 
   0  12  -8    5.51    0.95 
   0 -12  -8    5.13    0.59 
   0 -12  -8    6.87    0.87 
   0  12   9   -0.06    0.44 
   0 -12  -9    3.30    0.78 
   0  12  -9    2.07    0.55 
   0  12  -9    2.12    0.52 
   0  12  10    0.02    0.70 
   0  12 -10    4.98    0.87 
   0 -12 -10    6.02    0.74 
   0  12 -10    5.18    1.26 
   0  12  11    0.01    0.32 
   0 -12 -11    1.24    0.50 
   0  12 -11    1.04    0.34 
   0  12 -11    0.84    0.41 
   0  12  12    0.86    0.33 
   0  12 -12    0.49    0.26 
   0  12 -12    0.92    0.52 
   0 -12 -12    1.05    0.31 
   0  12  13    1.56    0.42 
   0 -12 -13    1.66    0.62 
   0  12 -13    1.92    0.41 
   0  12 -13    1.25    0.32 
   0  12  14    0.23    0.13 
   0 -12 -14    0.11    0.11 
   0  12 -14   -0.35    0.17 
   0  13   0    6.60    0.66 
   0 -13   0   -0.19    0.53 
   0 -13   0   -0.14    0.36 
   0  13   1    0.47    0.39 
   0 -13   1    0.22    0.23 
   0 -13   1    0.39    0.34 
   0 -13  -1    0.43    0.39 
   0  13  -1    0.33    0.27 
   0 -13  -1    0.40    0.36 
   0  13   2    0.32    0.30 
   0 -13   2    0.06    0.16 
   0 -13   2    0.30    0.19 
   0 -13  -2    0.10    0.31 
   0  13  -2    0.22    0.22 
   0 -13  -2    0.17    0.19 
   0 -13   3    1.37    0.70 
   0  13   3    1.58    0.62 
   0 -13   3    1.49    0.37 
   0  13  -3    1.82    0.83 
   0 -13  -3    1.42    0.68 
   0 -13  -3    1.38    0.71 
   0  13   4    7.04    1.22 
   0 -13   4    5.73    1.40 
   0 -13   4    6.20    1.14 
   0  13  -4    6.06    1.67 
   0 -13  -4    5.64    1.35 
   0 -13  -4    6.15    1.50 
   0 -13   5    0.57    0.34 
   0 -13   5    0.41    0.43 
   0  13  -5    0.57    0.33 
   0 -13  -5    0.52    0.27 
   0 -13  -5    0.61    0.30 
   0 -13   6    0.24    0.27 
   0 -13   6    0.31    0.33 
   0 -13  -6    0.45    0.34 
   0 -13  -6    0.19    0.41 
   0  13  -6    0.53    0.29 
   0 -13   7    0.07    0.10 
   0  13   7   -0.01    0.10 
   0  13  -7    0.11    0.25 
   0 -13  -7   -0.03    0.16 
   0 -13  -7    0.04    0.14 
   0  13   8    0.53    0.21 
   0 -13   8    0.07    0.15 
   0  13  -8    0.39    0.28 
   0 -13  -8    0.81    0.26 
   0 -13  -8    0.42    0.26 
   0 -13   9    0.08    0.23 
   0  13   9    2.00    0.32 
   0 -13  -9    2.39    0.61 
   0  13  -9    1.81    0.65 
   0  13  10    2.94    0.57 
   0 -13 -10    3.72    0.65 
   0  13 -10    3.25    1.13 
   0 -13  11    0.01    0.23 
   0  13  11    1.23    0.33 
   0  13 -11    2.66    0.38 
   0 -13 -11    2.54    0.55 
   0  13  12   -0.02    0.17 
   0 -13  12    0.03    0.07 
   0  13 -12   -0.14    0.18 
   0 -13 -12    0.08    0.10 
   0  13  13    0.54    0.37 
   0 -13  13    0.59    0.16 
   0 -13 -13    0.71    0.35 
   0  13 -13    1.08    0.38 
   0 -14   0    8.91    1.79 
   0  14   0   10.18    1.21 
   0 -14   0    8.23    1.04 
   0  14   1   -0.13    0.12 
   0 -14   1    0.06    0.20 
   0 -14   1    0.16    0.10 
   0 -14  -1    0.03    0.20 
   0 -14  -1   -0.01    0.11 
   0  14  -1   -0.02    0.20 
   0 -14   2    4.52    1.26 
   0  14   2    5.26    0.73 
   0 -14   2    4.28    1.04 
   0 -14  -2    3.27    1.13 
   0 -14  -2    4.21    0.78 
   0  14  -2    6.80    1.36 
   0 -14   3    1.37    0.63 
   0  14   3    1.26    0.36 
   0 -14   3    0.90    0.51 
   0 -14  -3    1.40    0.39 
   0  14  -3    1.42    0.72 
   0 -14  -3    1.53    0.40 
   0 -14   4    1.26    0.53 
   0 -14   4    1.64    0.42 
   0 -14  -4    1.47    0.42 
   0 -14  -4    1.88    0.45 
   0  14  -4    1.94    0.52 
   0 -14   5    0.06    0.12 
   0 -14   5    0.14    0.16 
   0 -14  -5    0.02    0.23 
   0 -14  -5    0.06    0.21 
   0  14  -5   -0.11    0.27 
   0 -14   6    1.15    0.52 
   0 -14  -6    1.22    0.42 
   0  14  -6    1.27    0.77 
   0 -14  -6    1.30    0.34 
   0 -14   7    2.39    0.71 
   0 -14  -7    3.90    0.66 
   0 -14  -7    2.80    0.73 
   0  14  -7    3.40    0.74 
   0  14   8    0.15    0.12 
   0 -14  -8    0.19    0.18 
   0 -14  -8    0.28    0.30 
   0  14  -8    0.31    0.34 
   0  14   9    2.42    0.35 
   0  14  -9    2.55    0.95 
   0 -14  -9    2.83    0.53 
   0  14  10    0.08    0.12 
   0 -14  10    0.15    0.14 
   0 -14 -10    0.95    0.28 
   0  14 -10    0.26    0.19 
   0  14  11    0.03    0.06 
   0 -14 -11   -0.01    0.08 
   0  14 -11   -0.02    0.15 
   0  15   0   -0.08    0.17 
   0 -15   0   -0.01    0.15 
   0 -15   0    0.01    0.11 
   0 -15   1    0.39    0.35 
   0 -15   1    0.48    0.27 
   0  15   1    0.75    0.39 
   0 -15  -1    0.65    0.24 
   0  15  -1    0.53    0.29 
   0 -15  -1    0.60    0.27 
   0  15   2    1.96    0.68 
   0 -15   2    2.44    0.51 
   0 -15   2    1.96    0.62 
   0  15  -2    2.45    0.56 
   0 -15  -2    2.61    0.81 
   0 -15  -2    2.34    0.48 
   0 -15   3    4.68    1.14 
   0 -15   3    4.19    0.54 
   0  15   3    5.25    0.92 
   0 -15  -3    5.79    1.09 
   0 -15  -3    3.67    1.16 
   0  15  -3    5.20    1.28 
   0 -15   4    3.18    0.43 
   0 -15   4    3.58    0.89 
   0 -15  -4    3.55    0.93 
   0  15  -4    3.84    1.10 
   0 -15  -4    3.34    0.99 
   0 -15   5    0.21    0.24 
   0 -15   5    0.11    0.10 
   0 -15  -5    0.19    0.17 
   0  15  -5    0.19    0.31 
   0 -15  -5    0.18    0.14 
   0 -15   6    5.28    0.65 
   0 -15  -6    6.09    1.28 
   0  15  -6    6.85    0.92 
   0 -15  -6    5.57    1.01 
   0 -15   7    1.21    0.34 
   0 -15  -7    0.80    0.22 
   0  15  -7    1.49    0.59 
   0 -15  -7    1.08    0.51 
   0 -15  -8    0.68    0.24 
   0  15  -8    0.47    0.46 
   0 -15  -9    0.76    0.38 
   0  15  -9    0.73    0.27 
   0 -16   0    1.97    0.51 
   0  16   0    0.84    0.59 
   0 -16   0    2.89    0.68 
   0 -16   1    0.20    0.21 
   0 -16   1    0.06    0.09 
   0  16   1   -0.10    0.16 
   0  16  -1   -0.14    0.19 
   0 -16  -1    0.18    0.13 
   0 -16  -1    0.17    0.17 
   0 -16   2    2.54    0.30 
   0  16   2    1.20    0.51 
   0 -16   2    2.12    0.44 
   0 -16  -2    2.27    0.63 
   0 -16  -2    2.24    0.44 
   0  16  -2    2.10    0.71 
   0 -16   3    2.87    0.33 
   0 -16   3    3.07    0.50 
   0 -16  -3    3.95    0.50 
   0  16  -3    3.10    0.54 
   0 -16  -3    3.59    0.54 
   0 -16   4    0.22    0.09 
   0 -16   4    0.34    0.16 
   0  16  -4    0.25    0.19 
   0 -16  -4    0.45    0.17 
   0 -16  -4    0.61    0.27 
   0 -16   5    0.53    0.23 
   0 -16  -5    0.34    0.24 
   0 -16  -5   -0.00    0.27 
   0  16  -5    0.31    0.30 
   0 -16   6    0.06    0.11 
   0 -16  -6    0.03    0.09 
   0  16  -6    0.22    0.17 
   0 -16  -6   -0.00    0.07 
   0 -16  -7    0.08    0.18 
   0  16  -7    0.12    0.13 
   0 -17   0    0.14    0.19 
   1   0 -18    0.07    0.10 
   1   0 -17   12.33    1.64 
   1   0 -16    0.02    0.09 
   1   0 -15    9.94    0.93 
   1   0 -15   11.37    1.54 
   1   0 -14    0.19    0.12 
   1   0 -14   -0.07    0.18 
   1   0 -13    0.17    0.14 
   1   0 -13    0.35    0.15 
   1   0 -12    0.05    0.14 
   1   0 -12    0.11    0.13 
   1   0 -12   -0.01    0.11 
  -1   0  12    0.09    0.14 
   1   0 -11   17.75    1.80 
   1   0 -11   22.62    1.25 
   1   0 -11   20.76    1.44 
  -1   0  11   18.81    1.84 
   1   0 -10   -0.01    0.05 
   1   0 -10    0.00    0.06 
   1   0 -10    0.17    0.06 
   1   0 -10    0.00    0.06 
  -1   0  10    0.01    0.06 
  -1   0  10   -0.01    0.05 
  -1   0  10    0.01    0.06 
  -1   0  10   -0.01    0.06 
   1   0  -9   94.04    6.10 
   1   0  -9   93.02    7.43 
   1   0  -9   85.22    6.77 
   1   0  -9  106.93    7.33 
  -1   0   9   82.17    6.01 
  -1   0   9  108.91    7.80 
  -1   0   9   99.29    6.54 
  -1   0   9  104.04    6.53 
   1   0  -8    0.15    0.13 
   1   0  -8    0.36    0.07 
   1   0  -8    0.02    0.10 
   1   0  -8   -0.00    0.07 
  -1   0   8    0.01    0.05 
  -1   0   8    0.09    0.07 
  -1   0   8    0.68    0.13 
  -1   0   8    0.07    0.06 
   1   0  -7   12.79    0.59 
   1   0  -7   12.25    0.66 
   1   0  -7   12.24    0.70 
   1   0  -7   11.13    0.91 
  -1   0   7   12.88    0.95 
  -1   0   7   10.82    0.66 
  -1   0   7   13.74    0.67 
  -1   0   7   10.85    0.74 
   1   0  -6   -0.01    0.05 
   1   0  -6    0.06    0.05 
   1   0  -6    0.02    0.05 
   1   0  -6    0.03    0.02 
   1   0  -6    0.09    0.04 
  -1   0   6    0.09    0.05 
  -1   0   6    0.03    0.01 
  -1   0   6    0.44    0.08 
  -1   0   6    0.08    0.08 
   1   0  -5  169.39   13.10 
   1   0  -5  203.16   14.17 
   1   0  -5  173.01   13.63 
   1   0  -5  186.33   13.01 
  -1   0   5  208.17   14.24 
  -1   0   5  180.54   11.83 
  -1   0   5  188.14   13.62 
  -1   0   5  169.59   12.68 
   1   0  -4   -0.01    0.05 
   1   0  -4   -0.02    0.03 
   1   0  -4    0.01    0.06 
   1   0  -4    0.01    0.03 
  -1   0   4    0.00    0.06 
  -1   0   4    0.09    0.06 
  -1   0   4    0.01    0.02 
   1   0  -3  551.02   66.39 
   1   0  -3  621.19   72.44 
   1   0  -3  502.06   57.51 
   1   0  -3  577.19   67.72 
  -1   0   3  595.58   70.76 
  -1   0   3  636.02   71.48 
  -1   0   3  543.30   64.18 
   1   0  -2    0.01    0.02 
   1   0  -2    0.07    0.03 
   1   0  -2    0.00    0.03 
   1   0  -2    0.01    0.02 
  -1   0   2    0.04    0.03 
  -1   0   2    0.01    0.02 
  -1   0   2    0.01    0.01 
   1   0  -1    0.69    0.03 
   1   0  -1    0.69    0.04 
  -1   0   1    0.70    0.06 
  -1   0   1    0.59    0.04 
  -1   0   1    0.72    0.05 
  -1   0   1    0.60    0.03 
  -1   0   1    0.64    0.03 
   1   0   0    0.02    0.01 
   1   0   0    0.04    0.01 
   1   0   0   -0.00    0.01 
   1   0   0    0.02    0.01 
  -1   0   0    0.04    0.02 
  -1   0   0    0.03    0.01 
  -1   0   0    0.01    0.02 
  -1   0   0    0.02    0.02 
   1   0   1  431.43   40.14 
   1   0   1  379.67   35.80 
   1   0   1  439.14   41.87 
   1   0   1  425.74   38.40 
   1   0   1  392.97   38.10 
  -1   0  -1  445.60   42.22 
  -1   0  -1  430.55   41.72 
  -1   0  -1  360.99   33.76 
  -1   0  -1  417.82   38.91 
   1   0   2    0.03    0.02 
   1   0   2    0.02    0.04 
   1   0   2    0.01    0.04 
  -1   0  -2    0.03    0.03 
  -1   0  -2    0.01    0.03 
  -1   0  -2   -0.00    0.02 
  -1   0  -2    0.03    0.02 
  -1   0  -2    0.04    0.02 
   1   0   3 1336.35  237.30 
   1   0   3 1244.77  223.53 
   1   0   3 1241.13  219.24 
  -1   0  -3 1348.11  239.54 
  -1   0  -3 1351.11  239.87 
  -1   0  -3 1337.96  226.71 
  -1   0  -3 1147.19  202.69 
  -1   0  -3 1227.68  221.12 
   1   0   4    0.20    0.06 
   1   0   4   -0.01    0.08 
   1   0   4   -0.06    0.05 
   1   0   4    0.20    0.04 
  -1   0  -4   -0.02    0.06 
  -1   0  -4    0.11    0.04 
  -1   0  -4    0.00    0.05 
   1   0   5   96.79    5.40 
   1   0   5   86.61    4.98 
   1   0   5   89.32    5.31 
   1   0   5  100.01    5.58 
  -1   0  -5   91.08    4.99 
  -1   0  -5   85.20    4.69 
  -1   0  -5   96.52    5.80 
  -1   0  -5   89.49    5.79 
   1   0   6    0.01    0.06 
   1   0   6   -0.02    0.03 
   1   0   6    0.03    0.03 
  -1   0  -6   -0.01    0.06 
  -1   0  -6    0.03    0.05 
  -1   0  -6    0.00    0.04 
  -1   0  -6    0.01    0.03 
   1   0   7    1.56    0.14 
   1   0   7    1.08    0.19 
   1   0   7    1.40    0.21 
   1   0   7    1.21    0.25 
  -1   0  -7    1.26    0.17 
  -1   0  -7    1.23    0.25 
  -1   0  -7    1.09    0.24 
  -1   0  -7    1.40    0.15 
   1   0   8    0.09    0.07 
   1   0   8    0.04    0.05 
   1   0   8    0.01    0.05 
   1   0   8    0.08    0.07 
  -1   0  -8   -0.02    0.08 
  -1   0  -8    0.05    0.05 
  -1   0  -8   -0.00    0.05 
  -1   0  -8   -0.00    0.06 
   1   0   9  158.00   12.61 
   1   0   9  189.09   14.81 
   1   0   9  175.34   13.66 
   1   0   9  153.53   12.13 
  -1   0  -9  157.17   13.26 
  -1   0  -9  166.81   13.60 
  -1   0  -9  162.86   13.22 
  -1   0  -9  134.55   11.39 
   1   0  10   -0.01    0.04 
   1   0  10    0.00    0.05 
   1   0  10   -0.02    0.04 
   1   0  10    0.01    0.05 
  -1   0 -10    0.03    0.05 
  -1   0 -10    0.01    0.05 
  -1   0 -10    0.02    0.04 
  -1   0 -10   -0.01    0.05 
  -1   0 -11   32.98    2.57 
  -1   0 -11   37.55    2.74 
  -1   0 -11   35.66    2.76 
  -1   0 -11   31.39    1.93 
  -1   0 -12    0.04    0.11 
  -1   0 -12   -0.03    0.13 
  -1   0 -12   -0.03    0.11 
  -1   0 -12    0.11    0.08 
  -1   0 -13    0.08    0.11 
  -1   0 -13    0.01    0.07 
  -1   0 -13    0.01    0.11 
   1  -1 -19    4.92    0.48 
   1  -1 -18    0.55    0.30 
   1   1 -17    0.02    0.08 
   1  -1 -17    0.01    0.08 
   1   1 -17   -0.00    0.08 
   1   1 -16    0.05    0.20 
   1   1 -16    0.14    0.21 
   1  -1 -16    0.22    0.23 
   1  -1 -15    0.30    0.17 
   1   1 -15    0.21    0.16 
   1   1 -15    0.25    0.16 
   1   1 -14   10.30    1.53 
   1  -1 -14    9.45    1.26 
   1  -1 -14   12.87    0.97 
   1   1 -14   10.62    1.00 
   1  -1 -14   10.64    1.60 
   1  -1 -13    8.52    1.26 
   1  -1 -13    6.44    0.63 
   1  -1 -13    8.67    1.07 
   1   1 -13    6.89    1.14 
   1   1 -13    9.47    1.11 
   1   1 -12   18.73    1.44 
   1  -1 -12   21.74    1.60 
   1   1 -12   19.77    1.40 
   1  -1 -12   22.56    2.03 
   1  -1 -12   17.90    1.73 
  -1   1  12   21.33    1.82 
   1  -1 -11    6.14    0.52 
   1   1 -11    6.30    0.57 
   1  -1 -11    6.24    0.90 
   1   1 -11    5.68    0.59 
   1  -1 -11    5.14    0.72 
   1   1 -11    5.52    0.53 
   1   1 -11    5.20    0.85 
  -1  -1  11    6.21    0.60 
  -1   1  11    4.49    0.50 
  -1  -1  11    6.82    0.59 
  -1   1  11    6.05    0.48 
   1   1 -10    4.66    0.62 
   1   1 -10    3.97    0.46 
   1  -1 -10    3.13    0.55 
   1  -1 -10    3.86    0.60 
   1   1 -10    4.74    0.44 
   1   1 -10    4.09    0.43 
   1  -1 -10    4.29    0.46 
  -1  -1  10    3.33    0.38 
  -1  -1  10    3.68    0.38 
  -1  -1  10    4.51    0.69 
  -1   1  10    3.76    0.53 
  -1  -1  10    6.28    0.46 
  -1   1  10    3.34    0.61 
  -1   1  10    4.68    0.58 
   1   1  -9   12.98    1.32 
   1   1  -9   14.42    0.72 
   1  -1  -9   11.87    1.06 
   1   1  -9   12.94    0.92 
   1   1  -9   15.53    0.70 
   1  -1  -9   15.12    0.82 
   1  -1  -9   13.86    0.97 
  -1   1   9   12.71    1.27 
  -1   1   9   11.89    0.73 
  -1  -1   9   15.80    0.72 
  -1   1   9   14.35    1.13 
  -1  -1   9   12.10    0.85 
  -1  -1   9   14.74    1.36 
  -1  -1   9   12.31    0.82 
  -1   1   9   15.37    0.79 
   1  -1  -8   88.38    4.40 
   1  -1  -8   45.15    2.31 
   1   1  -8   42.14    3.25 
   1   1  -8   43.89    2.67 
   1   1  -8   48.79    2.67 
   1   1  -8   43.44    3.21 
   1  -1  -8   41.68    2.87 
   1  -1  -8   44.41    3.43 
  -1  -1   8   46.03    2.66 
  -1  -1   8   40.01    2.33 
  -1   1   8   38.92    2.40 
  -1  -1   8   51.07    2.84 
  -1  -1   8   38.40    2.98 
  -1   1   8   63.25    3.47 
  -1   1   8   49.74    2.45 
  -1   1   8   46.33    3.03 
   1   1  -7    2.41    0.23 
   1  -1  -7    2.08    0.28 
   1   1  -7    2.15    0.22 
   1  -1  -7    2.18    0.20 
   1  -1  -7    2.30    0.18 
   1   1  -7    2.09    0.23 
   1   1  -7    2.15    0.25 
   1  -1  -7    2.03    0.24 
  -1   1   7    1.89    0.06 
  -1  -1   7    2.04    0.20 
  -1  -1   7    2.15    0.08 
  -1  -1   7    1.88    0.22 
  -1  -1   7    2.73    0.24 
  -1   1   7    2.89    0.30 
  -1   1   7    2.30    0.18 
  -1   1   7    2.17    0.22 
  -1  -1   7    2.41    0.37 
  -1  -1   7    1.85    0.06 
   1  -1  -6   65.22    3.33 
   1   1  -6   64.56    3.16 
   1  -1  -6   61.05    3.93 
   1  -1  -6   49.23    2.45 
   1   1  -6   57.97    2.85 
   1   1  -6   59.44    3.84 
   1   1  -6   59.31    3.22 
   1  -1  -6   62.29    2.66 
   1  -1  -6   57.20    3.33 
  -1   1   6   58.98    2.42 
  -1   1   6   66.06    3.69 
  -1   1   6   58.97    3.70 
  -1  -1   6   68.11    4.09 
  -1  -1   6   55.69    2.81 
  -1   1   6   69.40    3.17 
  -1  -1   6   60.67    2.50 
  -1  -1   6   71.12    3.57 
   1   1  -5   75.49    3.60 
   1   1  -5   60.43    3.25 
   1   1  -5   62.37    3.40 
   1   1  -5   63.59    3.93 
   1  -1  -5   66.23    3.41 
   1  -1  -5   67.73    4.13 
   1  -1  -5   60.10    3.05 
  -1   1   5   61.76    3.85 
  -1  -1   5   71.51    3.61 
  -1   1   5   64.65    2.82 
  -1  -1   5   68.88    4.09 
  -1  -1   5   65.04    2.86 
  -1   1   5   65.48    3.67 
  -1   1   5   75.44    3.37 
   1   1  -4   20.30    0.79 
   1  -1  -4   19.77    0.73 
   1   1  -4   19.87    0.94 
   1  -1  -4   18.90    0.82 
   1   1  -4   18.48    0.89 
   1  -1  -4   21.60    0.93 
   1  -1  -4   20.67    0.95 
   1   1  -4   23.45    0.86 
  -1   1   4   19.02    1.25 
  -1  -1   4   20.93    0.96 
  -1   1   4   20.23    0.74 
  -1  -1   4   18.28    0.87 
  -1  -1   4   22.51    0.78 
  -1   1   4   19.26    1.08 
  -1   1   4   21.91    0.72 
   1  -1  -3   61.93    2.74 
   1  -1  -3   49.03    2.30 
   1   1  -3   49.12    2.85 
   1  -1  -3   58.64    2.79 
   1   1  -3   53.27    2.72 
   1   1  -3   59.51    2.64 
   1  -1  -3   56.86    3.13 
   1   1  -3   78.62    3.83 
  -1  -1   3   56.91    2.70 
  -1   1   3   59.23    2.58 
  -1  -1   3   58.44    2.76 
  -1  -1   3   50.66    2.46 
  -1   1   3   51.59    2.93 
  -1   1   3   53.91    3.10 
  -1   1   3   49.93    2.71 
   1  -1  -2   39.78    1.75 
   1   1  -2   37.20    1.43 
   1   1  -2   36.29    1.52 
   1   1  -2   34.85    1.57 
   1  -1  -2   39.92    1.53 
   1   1  -2   39.25    1.51 
   1  -1  -2   41.74    1.59 
   1  -1  -2   34.15    1.29 
  -1  -1   2   37.30    1.42 
  -1  -1   2   39.04    1.74 
  -1   1   2   35.99    1.49 
  -1   1   2   36.49    1.64 
  -1  -1   2   39.22    1.38 
  -1  -1   2   38.77    1.26 
  -1   1   2   40.24    1.18 
  -1   1   2   38.93    1.33 
  -1   1   2   36.12    1.64 
   1  -1  -1    3.33    0.13 
   1  -1  -1    3.64    0.11 
   1   1  -1    3.60    0.11 
   1   1  -1    3.09    0.11 
   1   1  -1    3.70    0.10 
   1  -1  -1    3.72    0.15 
   1   1  -1    3.42    0.16 
   1   1  -1    3.48    0.16 
   1  -1  -1    3.63    0.15 
   1  -1  -1    3.21    0.09 
  -1   1   1    3.28    0.14 
  -1  -1   1    3.19    0.10 
  -1  -1   1    3.50    0.11 
  -1  -1   1    3.39    0.10 
  -1  -1   1    3.57    0.11 
  -1  -1   1    3.68    0.16 
  -1   1   1    3.21    0.12 
  -1   1   1    3.28    0.10 
  -1   1   1    3.73    0.09 
   1   1   0    0.62    0.06 
   1  -1   0    0.63    0.04 
   1   1   0    0.56    0.03 
   1   1   0    0.57    0.07 
   1  -1   0    0.57    0.06 
   1  -1   0    0.46    0.03 
   1  -1   0    0.60    0.03 
   1  -1   0    0.51    0.04 
  -1  -1   0    0.57    0.04 
  -1  -1   0    0.52    0.06 
  -1   1   0    0.57    0.03 
  -1   1   0    0.53    0.06 
  -1  -1   0    0.45    0.07 
  -1  -1   0    0.61    0.03 
  -1   1   0    0.59    0.06 
  -1   1   0    0.54    0.06 
  -1   1   0    0.54    0.04 
   1  -1   1  184.80   11.99 
   1  -1   1  171.27   10.85 
   1   1   1  156.47   10.56 
   1   1   1  171.21   10.53 
   1  -1   1  169.72   10.53 
   1  -1   1  177.93   11.46 
   1   1   1  170.96    9.93 
   1  -1   1  192.62   11.27 
   1   1   1  193.08   12.55 
  -1  -1  -1  156.65   10.23 
  -1   1  -1  169.81   10.77 
  -1  -1  -1  175.07   11.00 
  -1   1  -1  185.19   12.00 
  -1   1  -1  165.59   10.74 
  -1  -1  -1  172.80   10.90 
  -1  -1  -1  183.67   11.98 
  -1   1  -1  179.95   11.07 
   1  -1   2   46.42    1.72 
   1   1   2   49.23    2.09 
   1   1   2   48.60    1.84 
   1   1   2   45.97    1.99 
   1  -1   2   47.57    2.09 
   1  -1   2   45.62    1.78 
   1  -1   2   50.49    2.08 
  -1  -1  -2   45.82    2.32 
  -1   1  -2   50.38    2.12 
  -1  -1  -2   47.43    1.84 
  -1   1  -2   48.87    2.34 
  -1   1  -2   51.68    1.95 
  -1  -1  -2   46.78    1.82 
  -1  -1  -2   48.16    2.40 
  -1   1  -2   45.23    2.38 
  -1  -1  -2   52.86    1.99 
   1  -1   3    0.09    0.08 
   1  -1   3    0.13    0.03 
   1  -1   3    0.06    0.06 
   1  -1   3   -0.00    0.06 
   1   1   3    0.01    0.05 
   1   1   3    0.01    0.04 
   1   1   3    0.03    0.04 
  -1  -1  -3    0.20    0.04 
  -1   1  -3    0.12    0.03 
  -1  -1  -3    0.02    0.04 
  -1  -1  -3    0.22    0.05 
  -1   1  -3    0.05    0.04 
  -1  -1  -3    0.03    0.07 
  -1   1  -3    0.03    0.08 
  -1   1  -3    0.04    0.06 
  -1  -1  -3    0.02    0.05 
   1  -1   4   61.01    3.23 
   1   1   4   72.99    3.32 
   1   1   4   73.64    3.88 
   1  -1   4   71.38    3.72 
   1  -1   4   73.44    3.93 
   1   1   4   67.68    3.67 
  -1   1  -4   66.39    3.21 
  -1  -1  -4   71.72    4.00 
  -1   1  -4   83.25    3.41 
  -1  -1  -4   69.70    3.67 
  -1  -1  -4   85.15    3.48 
  -1   1  -4   74.36    3.86 
  -1  -1  -4   69.82    2.97 
  -1  -1  -4   76.35    4.54 
  -1   1  -4   68.09    4.31 
  -1   1  -4   71.54    4.22 
  -1  -1  -4   74.04    3.65 
   1  -1   5   83.22    4.58 
   1  -1   5   69.01    3.90 
   1   1   5   75.83    4.30 
   1   1   5   79.47    4.63 
   1   1   5   80.25    4.41 
   1   1   5   81.49    4.24 
   1  -1   5   79.02    3.97 
   1  -1   5   81.28    4.34 
  -1  -1  -5   78.11    4.54 
  -1   1  -5   74.42    4.26 
  -1  -1  -5   85.31    4.61 
  -1  -1  -5   77.22    4.12 
  -1  -1  -5   75.53    4.15 
  -1   1  -5   72.61    3.75 
  -1   1  -5   81.26    4.07 
  -1   1  -5   77.44    4.74 
   1   1   6   25.68    1.00 
   1  -1   6   26.46    1.53 
   1  -1   6   23.84    0.99 
   1   1   6   24.82    1.58 
   1   1   6   24.34    1.05 
   1   1   6   26.49    1.19 
   1  -1   6   22.27    1.19 
   1  -1   6   26.69    1.66 
  -1  -1  -6   24.17    0.98 
  -1   1  -6   23.74    1.53 
  -1   1  -6   24.02    1.63 
  -1  -1  -6   26.59    1.64 
  -1  -1  -6   24.52    1.16 
  -1   1  -6   23.73    1.02 
  -1   1  -6   26.71    1.35 
  -1  -1  -6   24.60    1.11 
   1  -1   7    7.04    0.37 
   1  -1   7    7.33    0.38 
   1  -1   7    8.31    0.74 
   1   1   7    7.83    0.52 
   1   1   7    7.31    0.59 
   1   1   7    8.50    0.71 
   1   1   7    7.35    0.73 
   1  -1   7    8.15    0.48 
  -1   1  -7    7.49    0.70 
  -1   1  -7    7.42    0.77 
  -1  -1  -7    7.55    0.37 
  -1  -1  -7    8.01    0.51 
  -1  -1  -7    8.12    0.48 
  -1   1  -7    7.39    0.40 
  -1   1  -7    8.15    0.58 
  -1  -1  -7    7.54    0.65 
   1  -1   8  101.36    7.13 
   1  -1   8  113.44    8.32 
   1  -1   8  115.84    7.68 
   1  -1   8  103.12    6.58 
   1   1   8  120.21    7.46 
   1   1   8  103.90    7.49 
   1   1   8  124.69    8.80 
   1   1   8  101.97    7.79 
  -1   1  -8  107.39    8.08 
  -1  -1  -8  108.93    7.49 
  -1  -1  -8  112.35    7.57 
  -1  -1  -8  105.36    7.95 
  -1   1  -8  114.86    7.99 
  -1   1  -8   97.75    7.21 
  -1  -1  -8  119.77    8.00 
  -1   1  -8  121.47    7.64 
   1   1   9   55.03    3.28 
   1  -1   9   50.77    3.45 
   1   1   9   55.47    3.03 
   1   1   9   51.16    3.05 
   1  -1   9   45.05    2.47 
   1  -1   9   43.97    2.79 
   1   1   9   41.84    2.56 
   1  -1   9   50.91    2.86 
  -1   1  -9   47.46    3.53 
  -1   1  -9   42.95    2.94 
  -1  -1  -9   43.97    2.84 
  -1  -1  -9   47.81    3.40 
  -1   1  -9   47.36    3.64 
  -1  -1  -9   44.56    3.25 
  -1  -1  -9   56.79    3.97 
  -1   1  -9   53.48    3.22 
   1  -1  10    2.66    0.46 
   1  -1  10    1.97    0.38 
   1   1  10    2.37    0.38 
   1   1  10    3.16    0.45 
   1  -1  10    2.94    0.46 
   1   1  10    3.08    0.39 
   1  -1  10    2.39    0.35 
   1   1  10    2.25    0.44 
  -1   1 -10    2.83    0.25 
  -1  -1 -10    2.61    0.23 
  -1  -1 -10    3.04    0.29 
  -1   1 -10    2.25    0.33 
  -1  -1 -10    3.03    0.33 
  -1   1 -10    2.52    0.26 
  -1   1 -10    2.75    0.31 
  -1  -1 -10    2.69    0.29 
  -1   1 -11    0.27    0.21 
  -1  -1 -11    0.20    0.18 
  -1  -1 -11    0.35    0.20 
  -1  -1 -11    0.15    0.15 
  -1  -1 -11    0.38    0.19 
  -1   1 -11    0.24    0.15 
  -1   1 -11    0.29    0.10 
  -1   1 -11    0.32    0.12 
  -1  -1 -12    2.00    0.30 
  -1   1 -12    2.60    0.32 
  -1  -1 -12    2.17    0.31 
  -1  -1 -12    1.58    0.44 
  -1  -1 -12    1.29    0.36 
  -1   1 -12    1.89    0.48 
  -1   1 -12    1.72    0.39 
  -1  -1 -13   16.61    1.70 
  -1  -1 -13   17.88    1.81 
  -1   1 -13   17.44    1.79 
  -1   1 -13   15.39    1.04 
  -1   1 -13   14.54    1.67 
  -1  -1 -14    4.36    0.50 
  -1   1 -14    3.39    0.47 
  -1  -1 -14    3.32    0.44 
  -1   1 -15   33.16    3.16 
   1  -2 -20    0.08    0.10 
   1   2 -19    1.47    0.36 
   1  -2 -19    1.03    0.38 
   1  -2 -18    0.37    0.16 
   1   2 -18    0.25    0.26 
   1   2 -17    0.82    0.24 
   1  -2 -17    0.68    0.39 
   1   2 -17    0.42    0.32 
   1   2 -16   12.22    1.90 
   1   2 -16   13.70    1.14 
   1  -2 -16   14.00    1.36 
   1  -2 -15    1.42    0.64 
   1  -2 -15    1.76    0.61 
   1   2 -15    1.94    0.34 
   1   2 -15    1.78    0.62 
   1  -2 -14   23.09    1.99 
   1  -2 -14   24.90    1.90 
   1   2 -14   19.20    1.83 
   1   2 -14   23.70    2.40 
   1  -2 -13    0.00    0.16 
   1   2 -13    0.14    0.15 
   1   2 -13    0.01    0.08 
   1  -2 -13    0.01    0.15 
   1  -2 -12    0.02    0.11 
   1  -2 -12    0.11    0.17 
   1  -2 -12    0.11    0.10 
   1   2 -12    0.09    0.09 
   1   2 -12   -0.01    0.10 
  -1   2  12    0.06    0.07 
   1   2 -11    9.98    0.94 
   1   2 -11    8.67    1.08 
   1   2 -11    8.99    0.83 
   1  -2 -11   10.38    0.86 
   1  -2 -11    8.56    0.61 
   1  -2 -11    9.71    0.86 
  -1   2  11   10.04    0.64 
  -1   2  11   10.65    1.13 
  -1  -2  11   10.72    0.65 
  -1  -2  11   10.82    1.33 
   1   2 -10   23.51    2.03 
   1  -2 -10   24.68    2.33 
   1  -2 -10   21.17    1.60 
   1   2 -10   24.10    1.75 
   1   2 -10   22.79    2.27 
   1  -2 -10   28.95    2.44 
  -1  -2  10   27.74    1.39 
  -1   2  10   24.51    1.67 
  -1   2  10   21.06    1.96 
  -1  -2  10   21.59    1.94 
  -1  -2  10   24.77    1.64 
  -1   2  10   22.07    2.06 
   1  -2  -9   41.22    2.27 
   1  -2  -9   60.70    3.90 
   1   2  -9   45.26    2.51 
   1   2  -9   44.21    2.87 
   1   2  -9   41.16    3.12 
   1   2  -9   47.72    2.37 
   1  -2  -9   46.89    2.94 
  -1  -2   9   41.95    2.14 
  -1   2   9   52.11    2.51 
  -1   2   9   39.56    2.50 
  -1  -2   9   51.51    3.12 
  -1  -2   9   48.75    2.97 
  -1   2   9   39.68    2.52 
  -1  -2   9   41.10    2.51 
  -1   2   9   45.66    2.84 
   1   2  -8    0.51    0.17 
   1  -2  -8    0.60    0.14 
   1  -2  -8    0.62    0.14 
   1   2  -8    0.46    0.15 
   1   2  -8    0.14    0.08 
   1  -2  -8    0.63    0.24 
   1  -2  -8    0.26    0.09 
   1   2  -8    0.59    0.20 
  -1  -2   8    0.49    0.09 
  -1  -2   8    0.54    0.16 
  -1  -2   8    0.71    0.20 
  -1  -2   8    0.55    0.24 
  -1   2   8    0.49    0.03 
  -1   2   8    0.54    0.15 
  -1   2   8    0.52    0.13 
   1   2  -7  102.51    7.19 
   1  -2  -7  115.40    7.51 
   1  -2  -7  113.10    7.56 
   1   2  -7   98.71    7.26 
   1  -2  -7   98.30    6.61 
   1  -2  -7  107.15    5.78 
   1   2  -7  109.37    8.28 
  -1  -2   7  126.61    8.27 
  -1   2   7  101.96    6.79 
  -1   2   7   93.81    5.08 
  -1   2   7  111.03    7.21 
  -1  -2   7  117.11    8.55 
  -1   2   7  120.68    6.90 
  -1  -2   7  101.90    5.51 
  -1  -2   7  102.48    5.85 
   1  -2  -6   12.24    0.54 
   1   2  -6   11.64    0.90 
   1   2  -6   12.24    0.84 
   1   2  -6   12.99    1.07 
   1  -2  -6   13.86    0.73 
   1  -2  -6   14.31    1.10 
  -1   2   6   12.67    0.71 
  -1  -2   6   13.95    0.74 
  -1  -2   6   12.29    0.47 
  -1   2   6   11.69    0.96 
  -1  -2   6   14.05    0.85 
  -1  -2   6   12.68    0.45 
  -1   2   6   11.94    0.47 
  -1   2   6   13.49    0.52 
   1  -2  -5   83.13    4.63 
   1   2  -5   72.82    4.02 
   1  -2  -5   83.93    3.93 
   1   2  -5   81.13    4.61 
   1   2  -5   74.07    4.63 
   1  -2  -5   70.98    4.06 
   1  -2  -5   86.24    4.82 
   1   2  -5   81.17    3.79 
  -1   2   5   75.48    3.85 
  -1   2   5   77.05    4.29 
  -1   2   5   75.02    3.77 
  -1  -2   5   79.12    3.97 
  -1  -2   5   83.65    4.85 
  -1  -2   5   85.73    4.73 
  -1  -2   5   78.75    3.67 
  -1   2   5   67.58    3.91 
   1  -2  -4    1.70    0.10 
   1   2  -4    1.48    0.14 
   1   2  -4    1.64    0.15 
   1   2  -4    2.08    0.17 
   1  -2  -4    1.66    0.17 
   1  -2  -4    1.85    0.28 
   1  -2  -4    1.59    0.11 
  -1   2   4    1.31    0.16 
  -1   2   4    1.48    0.26 
  -1  -2   4    1.85    0.28 
  -1   2   4    1.65    0.14 
  -1  -2   4    1.51    0.09 
  -1  -2   4    1.47    0.05 
  -1  -2   4    1.50    0.14 
  -1   2   4    1.32    0.15 
   1  -2  -3   81.15    4.72 
   1  -2  -3   98.40    5.38 
   1  -2  -3   89.79    5.83 
   1   2  -3   85.69    5.35 
   1   2  -3   81.40    5.28 
   1  -2  -3   93.22    5.14 
   1   2  -3   92.14    5.81 
  -1   2   3   82.91    5.50 
  -1   2   3   86.15    4.70 
  -1  -2   3   89.34    5.51 
  -1  -2   3   97.59    6.06 
  -1   2   3   94.71    5.16 
  -1  -2   3   89.33    4.98 
  -1  -2   3   85.20    5.40 
  -1   2   3   91.75    5.04 
  -1   2   3   89.06    4.41 
   1  -2  -2  294.76   24.62 
   1  -2  -2  295.16   24.89 
   1  -2  -2  279.17   23.79 
   1   2  -2  271.17   23.51 
   1   2  -2  250.37   22.42 
   1   2  -2  292.93   25.24 
   1  -2  -2  276.17   22.96 
  -1   2   2  267.26   22.83 
  -1   2   2  261.42   21.22 
  -1  -2   2  281.29   20.60 
  -1   2   2  271.82   21.81 
  -1  -2   2  292.52   24.85 
  -1  -2   2  294.92   25.42 
  -1  -2   2  270.25   23.84 
  -1  -2   2  275.32   23.82 
  -1   2   2  288.39   24.03 
  -1   2   2  287.30   23.55 
   1  -2  -1    3.23    0.30 
   1   2  -1    3.64    0.13 
   1   2  -1    2.86    0.20 
   1  -2  -1    3.54    0.22 
   1  -2  -1    3.73    0.26 
   1  -2  -1    3.38    0.14 
   1  -2  -1    2.92    0.23 
   1  -2  -1    3.36    0.27 
  -1   2   1    3.42    0.14 
  -1   2   1    3.17    0.18 
  -1  -2   1    2.93    0.27 
  -1   2   1    3.33    0.17 
  -1  -2   1    3.81    0.32 
  -1  -2   1    3.50    0.12 
  -1  -2   1    3.45    0.18 
  -1  -2   1    3.31    0.29 
  -1  -2   1    3.38    0.23 
  -1   2   1    3.95    0.16 
   1  -2   0  228.44   16.69 
   1   2   0  192.80   14.76 
   1   2   0  247.03   17.89 
   1  -2   0  246.50   17.48 
   1   2   0  198.83   15.87 
   1   2   0  232.90   16.93 
   1  -2   0  203.92   15.78 
   1  -2   0  236.11   17.60 
  -1   2   0  244.30   17.63 
  -1   2   0  199.58   15.22 
  -1  -2   0  231.97   17.03 
  -1  -2   0  228.87   16.67 
  -1   2   0  233.08   17.57 
  -1  -2   0  215.77   15.16 
  -1   2   0  242.96   17.20 
  -1   2   0  211.40   16.27 
   1  -2   1   15.81    0.58 
   1   2   1   14.02    0.69 
   1   2   1   11.96    0.83 
   1  -2   1   13.65    0.84 
   1  -2   1   13.94    0.50 
   1  -2   1   14.16    0.52 
   1   2   1   15.45    0.78 
  -1   2  -1   14.98    0.78 
  -1   2  -1   13.43    0.85 
  -1  -2  -1   13.57    0.50 
  -1  -2  -1   14.74    0.53 
  -1   2  -1   13.78    0.58 
  -1  -2  -1   14.45    0.54 
  -1   2  -1   14.32    0.70 
  -1  -2  -1   12.52    0.59 
   1   2   2  716.41  103.66 
   1  -2   2  767.29  113.34 
   1   2   2  841.36  120.22 
   1   2   2  888.04  128.74 
   1  -2   2  781.45  109.71 
   1  -2   2  864.41  119.29 
   1  -2   2  920.42  132.83 
   1  -2   2  787.57  110.18 
  -1   2  -2  875.87  126.66 
  -1  -2  -2  876.74  124.07 
  -1  -2  -2  732.19  106.31 
  -1  -2  -2  893.69  129.35 
  -1  -2  -2  893.80  126.36 
  -1   2  -2  738.89  107.78 
  -1   2  -2  864.93  121.92 
  -1   2  -2  878.93  122.02 
   1  -2   3   25.49    0.97 
   1  -2   3   26.69    1.21 
   1  -2   3   25.07    1.63 
   1   2   3   23.97    0.69 
   1   2   3   25.54    1.34 
   1  -2   3   24.17    1.02 
   1   2   3   27.06    1.68 
  -1   2  -3   28.37    1.06 
  -1   2  -3   27.78    1.11 
  -1  -2  -3   26.61    1.63 
  -1  -2  -3   25.41    0.88 
  -1   2  -3   25.24    1.17 
  -1  -2  -3   22.95    1.48 
  -1  -2  -3   27.09    0.80 
  -1  -2  -3   26.05    1.08 
  -1  -2  -3   27.96    1.13 
  -1   2  -3   24.01    1.67 
  -1   2  -3   25.90    1.08 
   1  -2   4  831.39  119.28 
   1  -2   4  804.51  115.21 
   1  -2   4  822.26  124.90 
   1  -2   4  918.79  136.07 
   1   2   4  786.11  120.01 
   1   2   4  845.09  123.95 
   1   2   4  801.07  113.31 
  -1  -2  -4  878.75  130.81 
  -1   2  -4  917.47  130.30 
  -1  -2  -4  807.57  121.59 
  -1  -2  -4  928.85  137.87 
  -1  -2  -4  841.81  120.02 
  -1  -2  -4  887.04  125.91 
  -1   2  -4  757.45  116.42 
  -1   2  -4  950.53  136.00 
  -1   2  -4  853.67  124.15 
  -1   2  -4  891.27  133.83 
   1  -2   5  136.58    9.98 
   1  -2   5  143.70   10.20 
   1   2   5  123.90    7.55 
   1   2   5  133.96    9.95 
   1   2   5  137.92    9.41 
   1  -2   5  131.15    7.63 
   1  -2   5  125.86    7.84 
  -1   2  -5  135.55    9.84 
  -1   2  -5  127.69    8.84 
  -1  -2  -5  130.77    9.29 
  -1   2  -5  131.83    8.59 
  -1  -2  -5  143.27   10.41 
  -1  -2  -5  136.16    8.86 
  -1   2  -5  154.06    8.76 
  -1   2  -5  140.38    8.62 
  -1  -2  -5  129.85    7.51 
   1  -2   6   46.63    2.92 
   1  -2   6   38.83    1.50 
   1  -2   6   47.53    2.42 
   1   2   6   42.85    2.10 
   1   2   6   44.37    1.99 
   1   2   6   43.78    2.36 
   1  -2   6   41.88    1.98 
  -1   2  -6   42.17    2.21 
  -1  -2  -6   42.68    2.58 
  -1  -2  -6   47.91    3.06 
  -1  -2  -6   47.13    1.70 
  -1   2  -6   42.26    2.86 
  -1   2  -6   40.49    2.75 
  -1  -2  -6   44.31    2.22 
  -1  -2  -6   40.11    1.44 
  -1  -2  -6   40.98    1.68 
  -1   2  -6   47.36    2.19 
   1   2   7    0.21    0.11 
   1   2   7    0.23    0.13 
   1  -2   7    0.29    0.09 
   1   2   7    0.25    0.09 
   1   2   7    0.26    0.08 
   1  -2   7    0.21    0.17 
   1  -2   7    0.31    0.17 
   1  -2   7    0.32    0.07 
  -1   2  -7    0.19    0.11 
  -1  -2  -7    0.29    0.15 
  -1  -2  -7    0.27    0.15 
  -1  -2  -7    0.27    0.08 
  -1  -2  -7    0.21    0.11 
  -1   2  -7    0.32    0.09 
  -1   2  -7    0.25    0.17 
  -1   2  -7    0.35    0.11 
   1  -2   8    9.24    0.59 
   1   2   8    9.31    0.57 
   1   2   8    9.54    1.07 
   1   2   8   11.02    0.88 
   1   2   8   10.12    0.44 
   1  -2   8   10.80    0.71 
   1  -2   8    9.20    0.71 
   1  -2   8   10.95    0.71 
  -1   2  -8    9.98    1.05 
  -1   2  -8    9.97    0.74 
  -1   2  -8   10.91    0.63 
  -1  -2  -8   10.29    0.89 
  -1  -2  -8   10.97    1.01 
  -1  -2  -8    9.45    0.59 
  -1  -2  -8   11.35    1.16 
  -1   2  -8    9.75    1.08 
   1  -2   9    5.31    0.48 
   1  -2   9    4.99    0.51 
   1   2   9    5.65    0.43 
   1   2   9    5.05    0.74 
   1   2   9    6.22    0.41 
   1  -2   9    5.25    0.75 
   1   2   9    5.14    0.59 
   1  -2   9    4.84    0.40 
  -1   2  -9    5.25    0.52 
  -1  -2  -9    5.89    0.53 
  -1  -2  -9    5.59    0.64 
  -1  -2  -9    6.18    0.72 
  -1  -2  -9    5.00    0.42 
  -1   2  -9    5.55    0.45 
  -1   2  -9    5.08    0.47 
  -1   2  -9    5.73    0.81 
   1  -2  10   71.03    5.19 
   1   2  10   64.29    3.88 
   1   2  10   70.54    4.69 
   1  -2  10   52.73    3.76 
   1   2  10   60.47    4.37 
   1  -2  10   66.09    4.18 
   1   2  10   56.56    3.92 
  -1   2 -10   69.84    4.02 
  -1   2 -10   57.61    3.87 
  -1  -2 -10   68.42    4.42 
  -1  -2 -10   56.93    3.13 
  -1  -2 -10   65.16    3.94 
  -1   2 -10   56.69    3.38 
  -1   2 -10   51.28    4.60 
  -1  -2 -10   49.67    4.30 
   1   2  11   13.79    1.30 
   1  -2  11   17.65    1.63 
  -1  -2 -11   16.74    1.39 
  -1  -2 -11   15.64    1.50 
  -1  -2 -11   16.45    1.74 
  -1   2 -11   15.95    1.68 
  -1   2 -11   13.51    0.84 
  -1   2 -11   14.11    1.61 
  -1   2 -12    0.02    0.12 
  -1   2 -12   -0.03    0.09 
  -1   2 -12    0.01    0.08 
  -1  -2 -12    0.03    0.12 
  -1  -2 -12    0.07    0.08 
  -1   2 -13   13.64    1.21 
  -1  -2 -13   16.65    1.91 
  -1  -2 -13   14.87    1.73 
  -1   2 -13   16.35    1.81 
  -1  -2 -14    0.30    0.26 
  -1  -2 -14    0.21    0.23 
  -1   2 -14    0.18    0.15 
  -1   2 -15   11.91    1.77 
  -1  -2 -15   13.42    1.64 
  -1  -2 -15   16.09    2.02 
  -1  -2 -16    1.13    0.51 
  -1   2 -16    1.28    0.30 
  -1   2 -17    3.79    0.75 
   1   3 -20    0.04    0.05 
   1  -3 -20   -0.00    0.08 
   1  -3 -19    0.29    0.24 
   1   3 -19    0.55    0.25 
   1  -3 -18    8.25    1.22 
   1   3 -18    7.05    1.24 
   1  -3 -17    2.11    0.42 
   1   3 -17    1.82    0.65 
   1  -3 -17    1.96    0.40 
   1  -3 -16    5.86    1.20 
   1  -3 -16    6.53    1.18 
   1   3 -16    5.18    0.59 
   1   3 -16    4.53    0.75 
   1   3 -15    1.36    0.58 
   1  -3 -15    2.83    0.77 
   1   3 -15    2.04    0.76 
   1  -3 -15    2.74    0.50 
   1  -3 -14   13.55    2.00 
   1  -3 -14   14.31    1.36 
   1   3 -14   11.27    1.27 
   1   3 -14   11.43    1.02 
   1  -3 -13   20.03    2.30 
   1   3 -13   13.73    2.09 
   1   3 -13   14.38    1.16 
   1  -3 -13   17.07    2.18 
   1  -3 -12    9.71    1.03 
   1  -3 -12   10.81    1.04 
   1   3 -12    8.85    1.53 
   1   3 -12    9.11    1.19 
   1   3 -12   10.02    0.80 
  -1  -3  12   11.41    0.78 
   1  -3 -11    0.28    0.14 
   1   3 -11    0.31    0.18 
   1   3 -11    0.16    0.14 
   1   3 -11   -0.04    0.17 
   1  -3 -11    0.36    0.23 
  -1  -3  11    0.23    0.17 
   1  -3 -10   55.70    3.79 
   1   3 -10   53.79    3.31 
   1  -3 -10   49.14    3.17 
   1   3 -10   49.86    3.57 
   1   3 -10   52.69    4.12 
   1  -3 -10   64.07    5.05 
  -1   3  10   49.28    3.40 
  -1   3  10   47.56    3.24 
  -1  -3  10   61.02    3.98 
  -1  -3  10   63.74    4.26 
  -1  -3  10   51.26    3.28 
  -1   3  10   54.38    3.25 
   1   3  -9    1.16    0.27 
   1  -3  -9    0.81    0.12 
   1  -3  -9    1.35    0.37 
   1   3  -9    1.19    0.30 
   1   3  -9    1.38    0.35 
   1  -3  -9    1.28    0.36 
  -1   3   9    0.90    0.17 
  -1   3   9    1.04    0.21 
  -1  -3   9    1.25    0.26 
  -1   3   9    0.85    0.19 
  -1  -3   9    1.33    0.37 
   1  -3  -8  144.04   11.01 
   1  -3  -8  171.25   13.56 
   1  -3  -8  173.52   14.93 
   1  -3  -8  161.73   10.76 
   1   3  -8  160.51   14.22 
   1   3  -8  155.04   12.96 
   1   3  -8  152.64   12.81 
  -1   3   8  151.35   13.17 
  -1   3   8  145.83    9.87 
  -1   3   8  159.82   11.79 
  -1  -3   8  176.86   13.17 
  -1  -3   8  155.17   10.37 
  -1  -3   8  175.25   14.97 
  -1   3   8  186.04   12.75 
   1  -3  -7   57.95    4.19 
   1  -3  -7   52.25    2.49 
   1   3  -7   48.82    3.36 
   1   3  -7   51.85    2.97 
   1  -3  -7   57.40    3.36 
   1   3  -7   53.02    3.25 
   1  -3  -7   47.87    2.69 
  -1   3   7   47.40    2.31 
  -1   3   7   52.02    2.45 
  -1  -3   7   59.74    3.16 
  -1  -3   7   54.64    3.21 
  -1  -3   7   46.81    2.29 
  -1   3   7   49.37    3.58 
  -1   3   7   57.00    2.70 
   1  -3  -6    0.39    0.13 
   1   3  -6    0.30    0.10 
   1   3  -6    0.38    0.15 
   1  -3  -6    0.53    0.10 
   1   3  -6    0.71    0.12 
   1  -3  -6    0.33    0.12 
   1  -3  -6    0.45    0.09 
  -1   3   6    0.36    0.18 
  -1   3   6    0.42    0.09 
  -1   3   6    0.31    0.09 
  -1   3   6    0.25    0.20 
  -1  -3   6    0.39    0.06 
  -1  -3   6    0.32    0.10 
  -1  -3   6    1.36    0.20 
  -1   3   6    0.37    0.05 
   1  -3  -5    6.61    0.40 
   1   3  -5    7.59    0.48 
   1  -3  -5    8.65    0.75 
   1  -3  -5    8.51    0.45 
   1   3  -5    7.16    0.39 
   1   3  -5    6.73    0.65 
   1  -3  -5    7.89    0.50 
  -1   3   5    6.82    0.36 
  -1   3   5    7.25    0.29 
  -1   3   5    7.54    0.36 
  -1   3   5    6.76    0.46 
  -1  -3   5    7.58    0.44 
  -1  -3   5    7.83    0.66 
  -1  -3   5    7.80    0.73 
  -1   3   5    7.23    0.44 
   1  -3  -4    0.15    0.06 
   1  -3  -4    0.11    0.11 
   1   3  -4    0.12    0.11 
   1   3  -4    0.18    0.09 
   1  -3  -4    0.09    0.07 
   1   3  -4    0.14    0.11 
   1  -3  -4    0.17    0.04 
  -1   3   4    0.13    0.06 
  -1   3   4    0.09    0.05 
  -1   3   4    0.12    0.05 
  -1   3   4    0.13    0.07 
  -1  -3   4    0.13    0.06 
  -1  -3   4    0.31    0.10 
  -1  -3   4    0.08    0.04 
  -1   3   4    0.13    0.11 
   1  -3  -3   38.57    2.00 
   1  -3  -3   37.52    1.71 
   1   3  -3   39.27    1.79 
   1   3  -3   36.52    2.40 
   1   3  -3   40.70    2.32 
   1  -3  -3   41.18    1.94 
   1  -3  -3   39.29    2.43 
  -1   3   3   39.11    1.99 
  -1   3   3   38.69    1.73 
  -1  -3   3   40.47    1.74 
  -1  -3   3   40.02    1.93 
  -1  -3   3   41.92    1.93 
  -1   3   3   37.67    1.87 
  -1  -3   3   39.13    2.17 
  -1   3   3   42.12    2.35 
   1  -3  -2  190.59   14.34 
   1  -3  -2  195.62   13.92 
   1  -3  -2  196.06   13.97 
   1  -3  -2  202.34   14.64 
   1  -3  -2  198.44   14.58 
   1   3  -2  168.36   14.06 
   1   3  -2  206.43   12.89 
  -1   3   2  184.12   14.79 
  -1   3   2  200.01   15.47 
  -1  -3   2  193.51   14.84 
  -1  -3   2  236.71   17.63 
  -1  -3   2  206.67   14.89 
  -1   3   2  181.64   13.44 
  -1  -3   2  180.60   13.86 
  -1   3   2  195.03   14.91 
   1  -3  -1   92.53    5.80 
   1  -3  -1   86.28    4.85 
   1   3  -1  105.64    5.21 
   1   3  -1  101.00    5.65 
   1  -3  -1   96.99    5.33 
   1  -3  -1   93.99    5.31 
   1   3  -1   83.03    5.89 
  -1   3   1   99.62    5.95 
  -1   3   1   92.07    5.78 
  -1   3   1   89.98    5.68 
  -1   3   1   86.58    5.39 
  -1  -3   1   84.09    5.98 
  -1  -3   1   97.85    5.45 
  -1  -3   1  124.68    7.05 
  -1  -3   1   93.41    5.30 
  -1  -3   1   92.49    5.85 
   1  -3   0  163.97   11.08 
   1  -3   0  117.89    8.93 
   1  -3   0  144.94   10.67 
   1  -3   0  165.42   11.07 
   1   3   0  136.89   10.53 
   1   3   0  167.26   10.78 
   1   3   0  161.43   10.53 
   1   3   0  156.47   10.38 
  -1   3   0  214.01   14.04 
  -1  -3   0  153.95   10.19 
  -1   3   0  164.26   10.99 
  -1  -3   0  154.11    9.55 
  -1   3   0  140.02    9.01 
  -1  -3   0  151.79   10.01 
  -1   3   0  139.90   10.39 
   1  -3   1   10.03    0.68 
   1  -3   1    8.90    0.49 
   1   3   1    7.98    0.76 
   1   3   1    9.18    0.44 
   1   3   1    7.73    0.51 
   1   3   1    9.72    0.46 
   1  -3   1    8.81    0.79 
   1   3   1   10.54    0.65 
   1  -3   1    8.87    0.64 
  -1   3  -1    8.97    0.33 
  -1   3  -1   10.56    0.68 
  -1   3  -1    9.18    0.78 
  -1   3  -1    8.67    0.49 
  -1   3  -1   10.21    0.68 
  -1  -3  -1    9.33    0.24 
  -1  -3  -1    9.77    0.45 
  -1  -3  -1    9.43    0.45 
  -1   3  -1    9.71    0.38 
   1  -3   2  446.62   48.32 
   1  -3   2  442.89   48.29 
   1  -3   2  443.85   45.29 
   1   3   2  450.63   47.14 
   1   3   2  467.27   49.49 
   1   3   2  449.99   47.28 
   1  -3   2  454.90   48.34 
  -1   3  -2  402.48   45.33 
  -1   3  -2  410.39   41.98 
  -1   3  -2  342.69   35.47 
  -1   3  -2  486.64   50.45 
  -1  -3  -2  472.71   50.80 
  -1  -3  -2  458.63   49.63 
  -1  -3  -2  469.00   49.71 
  -1   3  -2  465.96   49.19 
   1  -3   3    0.45    0.09 
   1  -3   3    0.33    0.10 
   1  -3   3    0.38    0.04 
   1  -3   3    0.39    0.16 
   1  -3   3    0.35    0.05 
   1   3   3    0.35    0.12 
   1   3   3    0.38    0.06 
   1   3   3    0.50    0.09 
  -1  -3  -3    0.41    0.14 
  -1   3  -3    0.35    0.10 
  -1   3  -3    0.34    0.10 
  -1   3  -3    0.33    0.15 
  -1  -3  -3    0.38    0.15 
  -1  -3  -3    0.39    0.06 
  -1  -3  -3    0.49    0.13 
   1  -3   4   90.13    5.15 
   1  -3   4   83.32    5.65 
   1  -3   4   80.43    3.98 
   1   3   4   82.73    5.04 
   1   3   4   83.60    4.95 
   1  -3   4   78.96    4.06 
  -1   3  -4   87.66    4.72 
  -1   3  -4   76.85    5.44 
  -1  -3  -4   86.46    5.66 
  -1   3  -4   83.18    4.25 
  -1  -3  -4   90.77    4.53 
  -1  -3  -4   80.94    5.26 
  -1  -3  -4   86.77    5.46 
  -1   3  -4   86.61    4.98 
   1  -3   5    2.63    0.14 
   1  -3   5    2.47    0.19 
   1   3   5    2.87    0.33 
   1  -3   5    2.89    0.41 
   1  -3   5    3.16    0.43 
   1   3   5    2.59    0.43 
   1   3   5    2.49    0.09 
  -1   3  -5    2.51    0.28 
  -1  -3  -5    2.89    0.19 
  -1  -3  -5    2.59    0.23 
  -1   3  -5    3.18    0.19 
  -1   3  -5    2.60    0.24 
  -1  -3  -5    2.42    0.18 
  -1  -3  -5    2.79    0.36 
  -1  -3  -5    2.83    0.27 
  -1  -3  -5    2.60    0.09 
  -1   3  -5    3.21    0.26 
   1  -3   6    1.17    0.11 
   1  -3   6    1.26    0.11 
   1  -3   6    1.71    0.20 
   1  -3   6    1.58    0.33 
   1   3   6    1.47    0.34 
   1   3   6    1.12    0.07 
   1   3   6    1.86    0.16 
  -1   3  -6    1.10    0.34 
  -1   3  -6    1.32    0.20 
  -1  -3  -6    1.25    0.21 
  -1  -3  -6    1.10    0.08 
  -1  -3  -6    1.32    0.28 
  -1  -3  -6    1.37    0.17 
  -1  -3  -6    1.10    0.11 
  -1   3  -6    1.33    0.11 
   1  -3   7    7.67    0.36 
   1  -3   7    6.72    0.27 
   1  -3   7    8.79    0.89 
   1  -3   7    8.49    0.89 
   1   3   7    7.44    0.61 
   1   3   7    7.64    0.32 
   1   3   7    7.48    0.46 
  -1   3  -7    8.44    0.59 
  -1  -3  -7    8.28    0.28 
  -1  -3  -7    6.94    0.33 
  -1  -3  -7    8.16    0.54 
  -1  -3  -7    5.87    0.28 
  -1  -3  -7    7.04    0.74 
  -1   3  -7    7.48    0.61 
  -1   3  -7    7.55    0.37 
  -1  -3  -7    9.10    0.99 
   1  -3   8    7.65    0.40 
   1  -3   8    5.87    0.40 
   1   3   8    7.51    0.37 
   1  -3   8    8.80    0.96 
   1  -3   8    8.24    0.63 
   1   3   8    8.35    0.71 
   1   3   8    6.52    0.49 
   1   3   8    6.95    0.64 
  -1   3  -8    7.25    0.96 
  -1   3  -8    7.18    0.59 
  -1  -3  -8   12.06    0.91 
  -1  -3  -8    8.25    0.78 
  -1  -3  -8    7.98    1.03 
  -1   3  -8    7.15    0.60 
   1   3   9   17.85    1.06 
   1  -3   9   17.12    1.23 
   1  -3   9   20.57    1.86 
   1   3   9   21.27    1.49 
   1   3   9   17.39    1.79 
   1  -3   9   21.06    1.84 
  -1  -3  -9   21.06    1.32 
  -1  -3  -9   20.43    1.57 
  -1  -3  -9   21.06    1.45 
  -1   3  -9   17.27    1.21 
  -1   3  -9   19.25    1.40 
  -1   3  -9   18.65    1.28 
   1  -3  10    5.12    0.53 
   1  -3  10    5.40    0.54 
   1   3  10    4.39    0.80 
   1   3  10    4.46    0.44 
  -1   3 -10    4.76    0.87 
  -1  -3 -10    4.79    0.79 
  -1  -3 -10    5.65    0.89 
  -1  -3 -10    5.20    0.42 
  -1   3 -10    4.82    0.80 
  -1   3 -10    4.48    0.33 
   1  -3  11    7.51    1.04 
   1   3  11    6.13    0.84 
  -1   3 -11    6.63    1.02 
  -1   3 -11    6.55    0.68 
  -1   3 -11    5.63    0.43 
  -1  -3 -11    6.74    0.62 
  -1  -3 -11    7.21    1.14 
  -1   3 -12    0.47    0.32 
  -1   3 -12    0.54    0.32 
  -1  -3 -12    0.53    0.22 
  -1  -3 -12    0.44    0.30 
  -1   3 -13    7.74    0.89 
  -1   3 -13    8.29    0.87 
  -1  -3 -13    9.51    1.45 
  -1  -3 -13    8.08    1.28 
  -1   3 -14    2.67    0.74 
  -1  -3 -14    3.18    0.52 
  -1  -3 -14    2.00    0.71 
  -1   3 -14    2.31    0.74 
  -1  -3 -15    0.55    0.37 
  -1   3 -15    0.67    0.39 
  -1  -3 -15    0.69    0.44 
  -1   3 -16    3.36    0.52 
  -1  -3 -16    3.85    0.90 
  -1  -3 -16    2.86    0.45 
  -1   3 -17    0.10    0.19 
  -1  -3 -17    0.07    0.20 
  -1   3 -18    2.90    0.41 
  -1   3 -19    0.10    0.12 
   1   4 -20   -0.04    0.07 
   1  -4 -19    0.92    0.23 
   1   4 -19    1.35    0.40 
   1  -4 -18    1.18    0.43 
   1   4 -18    1.13    0.28 
  -1   4  18    0.81    0.30 
   1  -4 -17   21.62    1.85 
   1  -4 -17   19.42    1.75 
   1   4 -17   16.74    2.52 
   1  -4 -16    0.24    0.32 
   1  -4 -16    0.07    0.31 
   1   4 -16    0.29    0.19 
   1  -4 -15   10.47    1.24 
   1  -4 -15   11.58    2.00 
   1   4 -15    8.71    1.84 
   1  -4 -14    0.75    0.45 
   1   4 -14    0.51    0.44 
   1   4 -14    0.51    0.20 
   1  -4 -14    0.76    0.30 
   1  -4 -13   19.23    1.79 
   1   4 -13   17.09    1.73 
   1  -4 -13   23.13    2.79 
   1   4 -13   16.77    1.90 
   1   4 -12    5.24    1.22 
   1  -4 -12    6.79    1.28 
   1   4 -12    6.02    1.01 
   1   4 -12    5.81    0.95 
   1  -4 -12   11.18    1.42 
   1   4 -11   10.39    1.21 
   1   4 -11    9.91    1.65 
   1   4 -11   11.25    0.91 
   1  -4 -11   11.16    1.11 
   1  -4 -11   12.71    1.15 
  -1  -4  11   12.40    0.87 
   1   4 -10    0.61    0.21 
   1  -4 -10    0.62    0.22 
   1  -4 -10    0.54    0.33 
   1   4 -10    0.60    0.25 
   1   4 -10    0.62    0.27 
  -1   4  10    0.64    0.18 
  -1  -4  10    0.77    0.34 
  -1   4  10    0.40    0.20 
  -1  -4  10    0.63    0.16 
   1   4  -9    5.03    0.56 
   1  -4  -9    5.79    0.58 
   1   4  -9    4.09    0.70 
  -1  -4   9    7.08    0.89 
  -1   4   9    4.90    0.56 
  -1  -4   9    6.31    0.72 
  -1   4   9    5.54    0.78 
   1  -4  -8    9.16    0.54 
   1  -4  -8    7.56    0.55 
   1  -4  -8   10.80    1.27 
   1   4  -8   10.21    0.82 
   1  -4  -8   16.90    1.35 
   1   4  -8   18.69    1.06 
   1   4  -8   10.69    0.76 
  -1   4   8   12.19    0.59 
  -1  -4   8   11.88    0.83 
  -1   4   8    9.07    0.50 
  -1  -4   8   11.70    1.05 
  -1   4   8   10.45    1.11 
  -1   4   8    9.67    0.50 
  -1   4   8   11.37    0.58 
  -1  -4   8    9.72    0.53 
  -1   4   8   14.40    1.29 
   1   4  -7    0.75    0.29 
   1  -4  -7    0.80    0.14 
   1  -4  -7    0.69    0.12 
   1  -4  -7    0.90    0.18 
   1   4  -7    0.62    0.26 
   1   4  -7    0.70    0.23 
  -1   4   7    0.65    0.13 
  -1   4   7    0.77    0.26 
  -1   4   7    0.73    0.18 
  -1   4   7    0.68    0.10 
  -1   4   7    0.75    0.12 
  -1  -4   7    0.88    0.18 
  -1  -4   7    0.80    0.25 
  -1  -4   7    0.63    0.08 
   1  -4  -6   73.55    5.33 
   1  -4  -6   61.75    3.35 
   1  -4  -6   72.02    5.46 
   1   4  -6   63.65    4.94 
   1  -4  -6   73.42    4.14 
   1   4  -6   67.09    4.53 
   1   4  -6   63.47    4.81 
  -1   4   6   64.16    3.92 
  -1   4   6   61.56    3.22 
  -1  -4   6   75.31    5.28 
  -1   4   6   72.72    3.55 
  -1  -4   6   64.77    3.82 
  -1  -4   6   74.60    4.38 
  -1   4   6   60.85    4.78 
  -1   4   6   66.24    3.10 
   1  -4  -5    0.23    0.17 
   1  -4  -5    0.36    0.07 
   1  -4  -5    0.20    0.10 
   1  -4  -5    0.17    0.11 
   1   4  -5    0.15    0.08 
   1   4  -5    0.25    0.16 
   1   4  -5    0.21    0.10 
  -1   4   5    0.20    0.10 
  -1   4   5    0.24    0.08 
  -1  -4   5    0.30    0.07 
  -1   4   5    0.20    0.10 
  -1  -4   5    0.16    0.10 
  -1  -4   5    0.27    0.16 
   1  -4  -4  152.32   10.60 
   1  -4  -4  154.17   10.67 
   1  -4  -4  128.28    8.43 
   1  -4  -4  145.69   11.26 
   1  -4  -4  138.92    8.79 
   1   4  -4  128.93    9.46 
   1   4  -4  144.36   10.90 
  -1   4   4  140.96    9.95 
  -1   4   4  145.31   10.97 
  -1  -4   4  138.65    9.95 
  -1  -4   4  144.47   11.11 
  -1  -4   4  155.25   10.61 
  -1   4   4  127.23    9.21 
  -1   4   4  147.25    9.89 
   1  -4  -3  539.80   62.29 
   1  -4  -3  498.73   56.46 
   1   4  -3  530.88   63.01 
   1  -4  -3  554.85   66.14 
   1  -4  -3  516.26   62.88 
   1   4  -3  468.38   58.20 
   1  -4  -3  508.66   57.12 
  -1   4   3  513.12   59.51 
  -1   4   3  452.27   55.21 
  -1  -4   3  533.22   61.88 
  -1  -4   3  522.57   62.00 
  -1  -4   3  509.89   59.47 
  -1  -4   3  486.02   59.58 
  -1   4   3  508.53   59.21 
  -1   4   3  534.61   63.72 
   1  -4  -2    1.28    0.15 
   1   4  -2    1.27    0.30 
   1  -4  -2    1.41    0.09 
   1   4  -2    1.59    0.13 
   1   4  -2    1.40    0.08 
   1  -4  -2    1.45    0.25 
   1  -4  -2    1.42    0.17 
   1   4  -2    1.56    0.16 
   1  -4  -2    1.36    0.14 
  -1   4   2    1.49    0.15 
  -1   4   2    1.40    0.20 
  -1   4   2    1.32    0.24 
  -1  -4   2    1.49    0.24 
  -1  -4   2    1.41    0.18 
  -1  -4   2    0.93    0.23 
  -1  -4   2    1.42    0.20 
  -1   4   2    1.47    0.15 
   1  -4  -1    4.46    0.27 
   1   4  -1    4.67    0.31 
   1  -4  -1    5.00    0.43 
   1  -4  -1    4.35    0.45 
   1   4  -1    4.89    0.22 
   1  -4  -1    4.85    0.31 
   1  -4  -1    4.45    0.43 
   1   4  -1    4.04    0.52 
  -1   4   1    4.38    0.28 
  -1   4   1    4.40    0.27 
  -1  -4   1    6.06    0.33 
  -1  -4   1    4.09    0.34 
  -1   4   1    4.86    0.30 
  -1  -4   1    4.44    0.43 
  -1  -4   1    4.48    0.46 
  -1  -4   1    4.91    0.29 
  -1   4   1    4.39    0.39 
   1  -4   0    6.32    0.43 
   1  -4   0    5.82    0.52 
   1   4   0    6.53    0.36 
   1   4   0    6.12    0.37 
   1  -4   0    6.46    0.47 
   1  -4   0    5.69    0.57 
   1   4   0    6.12    0.36 
   1   4   0    5.28    0.39 
  -1   4   0    6.01    0.28 
  -1   4   0    6.05    0.57 
  -1   4   0    6.32    0.47 
  -1  -4   0    5.52    0.52 
  -1  -4   0    5.75    0.53 
  -1  -4   0    7.85    0.30 
  -1   4   0    6.20    0.36 
   1  -4   1   61.35    3.01 
   1   4   1   62.47    3.18 
   1  -4   1   57.32    3.40 
   1  -4   1   60.59    3.24 
   1  -4   1   58.61    3.78 
   1   4   1   63.00    3.02 
   1   4   1  117.61    5.39 
   1   4   1   54.49    3.01 
  -1   4  -1   55.80    3.65 
  -1   4  -1   64.25    3.14 
  -1   4  -1   58.71    2.87 
  -1  -4  -1   60.30    3.55 
  -1   4  -1   64.69    3.75 
  -1   4  -1   54.33    2.89 
  -1  -4  -1   60.42    3.08 
  -1  -4  -1   57.44    2.37 
   1  -4   2    7.76    0.33 
   1  -4   2    7.62    0.58 
   1   4   2    7.33    0.66 
   1   4   2    7.77    0.41 
   1  -4   2    8.64    0.43 
   1   4   2    7.99    0.60 
   1   4   2    7.70    0.40 
   1  -4   2    7.54    0.48 
  -1   4  -2    7.48    0.32 
  -1   4  -2    7.00    0.47 
  -1   4  -2    8.29    0.62 
  -1  -4  -2    8.31    0.40 
  -1  -4  -2    7.53    0.43 
  -1  -4  -2    7.76    0.40 
  -1   4  -2    8.69    0.61 
   1  -4   3   60.00    4.08 
   1   4   3   62.05    3.33 
   1  -4   3   57.34    3.34 
   1  -4   3   66.00    4.09 
   1   4   3   55.27    3.04 
   1   4   3   59.05    2.99 
   1   4   3   60.08    3.15 
   1  -4   3   61.10    2.89 
  -1   4  -3   67.16    3.27 
  -1   4  -3   62.32    3.31 
  -1   4  -3   55.18    3.94 
  -1   4  -3   60.53    2.78 
  -1  -4  -3   61.39    3.27 
  -1  -4  -3   60.30    3.40 
  -1  -4  -3   62.04    3.87 
   1  -4   4   27.08    1.40 
   1   4   4   24.61    1.34 
   1  -4   4   26.43    1.95 
   1  -4   4   24.34    1.34 
   1   4   4   24.40    1.05 
   1   4   4   22.53    1.18 
   1  -4   4   26.41    1.32 
  -1   4  -4   27.77    1.41 
  -1   4  -4   24.24    0.82 
  -1   4  -4   21.69    1.37 
  -1   4  -4   25.84    0.84 
  -1   4  -4   24.78    1.74 
  -1  -4  -4   25.16    1.78 
  -1  -4  -4   26.56    1.39 
  -1  -4  -4   26.21    1.29 
   1  -4   5   93.78    6.23 
   1  -4   5   93.67    5.32 
   1   4   5   91.80    6.99 
   1  -4   5   83.18    4.81 
   1   4   5   90.56    5.62 
   1  -4   5  102.59    7.34 
  -1  -4  -5   89.99    5.66 
  -1   4  -5   82.34    6.73 
  -1   4  -5   89.24    4.40 
  -1   4  -5   94.76    4.57 
  -1   4  -5  101.64    5.98 
  -1   4  -5   90.45    6.76 
  -1  -4  -5   95.49    6.04 
  -1  -4  -5   98.66    5.90 
  -1  -4  -5   94.77    7.06 
   1   4   6   35.24    2.92 
   1  -4   6   37.68    2.18 
   1  -4   6   32.90    1.71 
   1  -4   6   37.68    2.26 
   1   4   6   33.62    1.85 
  -1  -4  -6   37.40    2.03 
  -1   4  -6   40.01    1.65 
  -1   4  -6   36.47    1.28 
  -1   4  -6   33.80    2.21 
  -1  -4  -6   36.65    2.65 
  -1   4  -6   36.07    2.16 
  -1  -4  -6   37.67    1.83 
  -1  -4  -6   40.55    3.11 
  -1  -4  -6   34.00    1.71 
   1  -4   7   20.95    1.01 
   1   4   7   22.85    1.73 
   1  -4   7   25.43    1.60 
   1  -4   7   25.31    2.18 
   1   4   7   23.02    1.57 
  -1   4  -7   22.35    2.18 
  -1   4  -7   25.29    0.81 
  -1  -4  -7   21.24    1.00 
  -1   4  -7   24.08    1.11 
  -1   4  -7   23.32    1.48 
  -1  -4  -7   24.35    1.97 
  -1  -4  -7   27.04    1.16 
  -1  -4  -7   22.09    1.29 
  -1  -4  -7   27.46    1.67 
   1  -4   8   44.78    2.81 
   1   4   8   39.53    2.90 
   1  -4   8   46.00    3.64 
   1   4   8   37.84    2.67 
  -1  -4  -8   42.87    3.00 
  -1  -4  -8   45.78    2.95 
  -1   4  -8   37.98    2.67 
  -1  -4  -8   43.20    2.67 
  -1   4  -8   40.19    2.07 
  -1   4  -8   39.83    3.42 
   1  -4   9   39.28    2.31 
   1   4   9   47.04    3.55 
   1  -4   9   52.17    3.39 
   1  -4   9   53.08    4.18 
   1   4   9   43.99    4.05 
   1   4   9   50.76    3.25 
  -1   4  -9   45.80    2.49 
  -1   4  -9   45.78    4.02 
  -1  -4  -9   52.57    4.51 
  -1  -4  -9   49.50    3.93 
  -1  -4  -9   49.76    2.88 
  -1   4  -9   45.43    4.10 
   1  -4  10   97.42    8.14 
   1  -4  10   96.02    8.00 
   1   4  10   77.32    7.34 
   1   4  10   79.30    6.60 
  -1  -4 -10   92.50    8.19 
  -1   4 -10   76.57    7.17 
  -1  -4 -10   90.18    5.94 
  -1   4 -10   80.12    5.16 
  -1  -4 -10   86.46    6.36 
  -1   4 -10   81.96    6.40 
  -1  -4 -11   22.79    2.39 
  -1   4 -11   19.92    2.37 
  -1  -4 -11   23.61    1.86 
  -1   4 -11   21.70    2.54 
  -1   4 -12    2.92    0.47 
  -1   4 -12    2.61    0.50 
  -1  -4 -12    3.11    0.51 
  -1  -4 -12    2.44    0.72 
  -1   4 -13    3.13    0.83 
  -1  -4 -13    3.48    0.51 
  -1  -4 -13    3.33    0.95 
  -1   4 -13    2.53    0.53 
  -1  -4 -14    0.39    0.25 
  -1   4 -14    0.32    0.34 
  -1  -4 -14    0.44    0.32 
  -1   4 -14    0.32    0.33 
  -1   4 -15    0.08    0.26 
  -1  -4 -15    0.08    0.14 
  -1  -4 -15    0.54    0.30 
  -1  -4 -16    1.87    0.44 
  -1   4 -16    1.40    0.39 
  -1  -4 -16    1.51    0.55 
  -1  -4 -17    2.92    0.68 
  -1   4 -17    0.84    0.59 
  -1  -4 -18    7.21    0.75 
  -1   4 -18    5.57    0.65 
  -1   4 -19    6.24    0.79 
   1   5 -20    1.35    0.34 
   1   5 -19    0.35    0.22 
   1  -5 -19    0.19    0.12 
   1  -5 -18    6.25    0.70 
   1   5 -18    5.32    0.75 
  -1   5  18    7.42    0.79 
   1  -5 -17    0.11    0.17 
   1  -5 -17    0.28    0.24 
   1   5 -17    0.09    0.25 
   1   5 -16   10.81    2.06 
   1  -5 -16   15.12    2.49 
   1  -5 -16   14.28    1.49 
   1  -5 -15   -0.02    0.22 
   1  -5 -15   -0.02    0.20 
   1   5 -15    0.05    0.11 
   1  -5 -14    2.52    0.63 
   1   5 -14    2.08    0.82 
   1  -5 -14    2.35    0.54 
  -1  -5  14    2.22    0.36 
   1  -5 -13   13.73    2.24 
   1   5 -13   10.43    1.97 
   1   5 -13   11.44    1.09 
   1  -5 -13   12.15    2.05 
   1  -5 -12    0.06    0.15 
   1   5 -12    0.25    0.14 
   1   5 -12    0.06    0.12 
  -1  -5  12    0.04    0.10 
   1  -5 -11    1.25    0.32 
   1   5 -11    0.86    0.21 
   1   5 -11    1.12    0.41 
   1   5 -11    0.83    0.30 
   1  -5 -11    1.21    0.49 
   1   5 -10   11.10    0.83 
   1  -5 -10   12.52    1.12 
   1  -5 -10   12.91    1.19 
   1   5 -10   11.75    0.96 
   1   5 -10   10.62    1.66 
  -1  -5  10   12.72    1.41 
   1  -5  -9    4.30    0.54 
   1  -5  -9    4.15    0.81 
   1   5  -9    4.13    0.79 
   1   5  -9    3.45    0.38 
   1   5  -9    4.18    0.72 
  -1   5   9    3.19    0.50 
  -1  -5   9    4.21    0.44 
  -1  -5   9    4.05    0.79 
  -1   5   9    3.16    0.72 
   1   5  -8   10.59    1.32 
   1   5  -8   10.45    1.33 
   1  -5  -8   11.00    0.51 
   1  -5  -8   11.72    0.94 
   1  -5  -8   22.20    1.62 
  -1  -5   8   11.72    0.82 
  -1   5   8    8.76    0.63 
  -1   5   8   10.18    1.24 
  -1   5   8   18.82    1.51 
  -1  -5   8    9.72    0.68 
  -1  -5   8   11.26    0.90 
   1  -5  -7   10.66    0.49 
   1  -5  -7    9.09    0.42 
   1   5  -7    9.80    0.75 
   1   5  -7    8.75    0.74 
   1  -5  -7   10.21    1.23 
  -1  -5   7   10.70    1.14 
  -1   5   7    8.34    0.44 
  -1  -5   7    8.61    0.66 
  -1  -5   7   10.40    0.74 
  -1   5   7    9.46    1.08 
  -1   5   7   10.08    0.60 
  -1   5   7    8.60    0.78 
   1  -5  -6  182.16   13.22 
   1  -5  -6  216.69   19.53 
   1  -5  -6  203.73   16.44 
   1   5  -6  176.96   16.60 
   1  -5  -6  200.71   16.78 
   1   5  -6  188.17   15.79 
  -1   5   6  234.44   19.60 
  -1   5   6  171.06   14.87 
  -1  -5   6  201.13   17.99 
  -1   5   6  202.10   15.17 
  -1  -5   6  198.69   17.64 
  -1   5   6  154.00   13.09 
  -1  -5   6  178.78   14.07 
   1  -5  -5   11.11    0.49 
   1  -5  -5   12.94    1.31 
   1  -5  -5   12.02    1.20 
   1  -5  -5   12.43    0.65 
   1   5  -5   11.19    0.77 
   1   5  -5   10.68    0.82 
  -1  -5   5   11.57    0.69 
  -1   5   5   11.43    0.75 
  -1   5   5   10.81    0.58 
  -1   5   5   12.48    0.75 
  -1   5   5    9.05    1.15 
  -1  -5   5   12.02    1.10 
  -1  -5   5   11.54    0.87 
  -1  -5   5   11.49    1.21 
   1  -5  -4    1.85    0.15 
   1  -5  -4    2.20    0.26 
   1  -5  -4    1.94    0.28 
   1   5  -4    2.37    0.23 
   1  -5  -4    1.83    0.15 
   1   5  -4    1.86    0.29 
   1  -5  -4    1.64    0.33 
  -1   5   4    1.97    0.25 
  -1   5   4    2.12    0.20 
  -1  -5   4    1.73    0.33 
  -1  -5   4    1.86    0.22 
  -1  -5   4    2.19    0.22 
  -1   5   4    2.00    0.24 
  -1   5   4    2.18    0.27 
  -1  -5   4    2.08    0.28 
   1  -5  -3  383.11   37.33 
   1   5  -3  401.44   42.63 
   1  -5  -3  387.61   41.22 
   1  -5  -3  369.19   36.66 
   1  -5  -3  405.50   41.93 
   1  -5  -3  410.08   42.84 
   1   5  -3  349.18   40.19 
  -1   5   3  376.01   40.55 
  -1   5   3  375.12   38.75 
  -1  -5   3  386.64   40.39 
  -1   5   3  341.94   36.36 
  -1  -5   3  378.11   40.65 
  -1  -5   3  406.00   41.70 
  -1  -5   3  365.08   39.34 
  -1   5   3  395.05   42.81 
   1  -5  -2    2.08    0.19 
   1  -5  -2    1.95    0.35 
   1  -5  -2    2.15    0.36 
   1  -5  -2    1.86    0.19 
   1  -5  -2    3.52    0.37 
   1   5  -2    2.20    0.23 
   1   5  -2    2.13    0.27 
   1   5  -2    2.01    0.10 
   1   5  -2    2.14    0.27 
  -1   5   2    2.05    0.36 
  -1   5   2    2.05    0.31 
  -1  -5   2    2.12    0.22 
  -1  -5   2    1.93    0.41 
  -1  -5   2    1.36    0.33 
  -1  -5   2    2.24    0.26 
  -1   5   2    1.34    0.31 
   1  -5  -1   45.75    2.98 
   1  -5  -1   48.62    2.55 
   1  -5  -1   52.04    2.65 
   1   5  -1   55.21    2.47 
   1  -5  -1   53.32    3.37 
   1  -5  -1   54.97    2.82 
   1   5  -1   56.05    2.98 
   1   5  -1   47.04    2.79 
  -1   5   1   51.41    2.76 
  -1   5   1   51.40    3.33 
  -1   5   1   48.00    2.39 
  -1  -5   1   52.26    2.67 
  -1  -5   1   52.79    2.81 
  -1  -5   1   55.96    2.87 
  -1  -5   1   48.51    2.82 
  -1   5   1   54.33    2.72 
  -1  -5   1   51.96    2.72 
   1  -5   0   22.90    1.21 
   1  -5   0   26.76    1.21 
   1   5   0   22.41    1.32 
   1  -5   0   26.29    1.08 
   1   5   0   22.12    1.14 
   1  -5   0   24.69    1.64 
   1   5   0   25.26    1.26 
   1   5   0   23.70    1.78 
  -1   5   0   27.01    1.38 
  -1   5   0   25.72    1.27 
  -1   5   0   25.74    1.49 
  -1   5   0   24.67    1.74 
  -1  -5   0   25.27    1.64 
  -1  -5   0   24.37    1.03 
  -1  -5   0   25.39    1.27 
  -1   5   0   23.97    0.98 
   1  -5   1   65.91    4.25 
   1  -5   1   72.83    4.26 
   1  -5   1   62.90    4.39 
   1   5   1   68.39    3.80 
   1   5   1   69.23    3.94 
   1   5   1   62.17    3.69 
   1  -5   1   68.93    3.58 
   1   5   1   68.76    3.79 
  -1   5  -1   71.59    4.23 
  -1   5  -1   64.03    3.79 
  -1  -5  -1   66.89    4.32 
  -1  -5  -1   64.49    2.92 
  -1   5  -1   72.03    3.95 
  -1   5  -1   59.84    3.06 
  -1  -5  -1   67.64    3.52 
  -1   5  -1   65.31    3.36 
  -1  -5  -1   69.05    4.41 
   1  -5   2    0.06    0.10 
   1   5   2    0.18    0.07 
   1  -5   2    0.22    0.12 
   1  -5   2    0.23    0.09 
   1   5   2    0.24    0.08 
   1   5   2    0.18    0.14 
   1   5   2    0.22    0.08 
   1  -5   2    0.24    0.08 
  -1   5  -2    0.24    0.08 
  -1  -5  -2    0.20    0.12 
  -1   5  -2    0.29    0.13 
  -1   5  -2    0.23    0.16 
  -1  -5  -2    0.22    0.08 
  -1   5  -2    0.24    0.05 
  -1  -5  -2    0.22    0.14 
  -1   5  -2    0.17    0.05 
   1  -5   3    2.52    0.32 
   1  -5   3    2.74    0.38 
   1  -5   3    2.28    0.28 
   1   5   3    2.01    0.24 
   1   5   3    2.51    0.37 
   1   5   3    2.09    0.21 
   1   5   3    1.82    0.23 
   1  -5   3    2.34    0.45 
  -1   5  -3    2.22    0.45 
  -1  -5  -3    3.78    0.25 
  -1   5  -3    2.10    0.15 
  -1   5  -3    2.70    0.34 
  -1   5  -3    2.32    0.37 
  -1  -5  -3    2.14    0.20 
  -1  -5  -3    2.16    0.25 
   1  -5   4   28.67    1.59 
   1  -5   4   30.37    1.62 
   1  -5   4   27.31    1.65 
   1   5   4   26.37    1.92 
   1  -5   4   27.07    1.73 
   1   5   4   28.03    2.09 
   1   5   4   27.27    1.45 
   1   5   4   27.07    1.33 
  -1   5  -4   30.87    1.44 
  -1   5  -4   27.78    1.56 
  -1   5  -4   26.52    1.73 
  -1   5  -4   27.82    0.94 
  -1  -5  -4   29.89    1.63 
  -1  -5  -4   29.31    1.65 
  -1  -5  -4   30.28    1.80 
  -1   5  -4   27.68    0.87 
   1  -5   5    2.13    0.41 
   1  -5   5    1.89    0.25 
   1  -5   5    2.06    0.27 
   1  -5   5    1.60    0.17 
   1   5   5    1.89    0.22 
   1   5   5    1.87    0.22 
   1   5   5    2.22    0.42 
  -1   5  -5    1.99    0.27 
  -1   5  -5    1.67    0.41 
  -1  -5  -5    1.57    0.17 
  -1   5  -5    1.60    0.48 
  -1  -5  -5    1.72    0.41 
  -1  -5  -5    1.87    0.28 
   1   5   6   10.38    1.02 
   1  -5   6   12.04    0.83 
   1  -5   6   11.42    0.81 
   1  -5   6   10.54    0.74 
   1  -5   6   11.36    0.86 
   1   5   6   11.05    0.68 
   1   5   6   10.26    1.29 
  -1   5  -6   11.28    1.19 
  -1  -5  -6   12.00    0.88 
  -1   5  -6    9.89    0.86 
  -1  -5  -6   10.01    0.50 
  -1   5  -6   11.84    0.54 
  -1  -5  -6   12.03    0.74 
  -1  -5  -6   11.36    1.16 
   1  -5   7   34.91    1.68 
   1  -5   7   40.55    2.57 
   1  -5   7   39.19    1.97 
   1  -5   7   42.20    3.37 
   1   5   7   36.98    2.81 
   1   5   7   35.72    2.50 
   1   5   7   39.03    2.19 
  -1   5  -7   33.82    3.34 
  -1  -5  -7   34.81    1.93 
  -1  -5  -7   39.20    2.08 
  -1  -5  -7   38.62    2.39 
  -1  -5  -7   41.65    2.70 
  -1   5  -7   36.79    3.17 
   1  -5   8   21.45    1.12 
   1  -5   8   23.97    1.60 
   1   5   8   22.20    1.27 
   1   5   8   21.45    1.62 
   1   5   8   20.37    1.81 
   1  -5   8   23.45    1.58 
  -1   5  -8   20.81    1.61 
  -1   5  -8   21.16    2.17 
  -1  -5  -8   23.22    2.15 
  -1  -5  -8   24.14    2.46 
   1  -5   9   11.75    0.68 
   1  -5   9   12.22    1.06 
   1  -5   9   12.39    1.02 
   1   5   9   11.13    1.20 
   1   5   9   12.48    0.78 
   1   5   9   10.90    1.59 
  -1  -5  -9   12.09    0.98 
  -1  -5  -9   13.21    1.67 
  -1   5  -9   10.89    1.57 
  -1   5  -9   11.81    1.50 
  -1   5 -10   10.48    1.01 
  -1  -5 -10   11.98    1.14 
  -1   5 -10   10.29    1.06 
  -1  -5 -10   10.94    0.98 
  -1  -5 -11    4.82    0.71 
  -1   5 -11    5.61    1.09 
  -1   5 -11    4.46    0.65 
  -1  -5 -11    5.59    0.99 
  -1   5 -12   36.66    3.03 
  -1   5 -12   32.04    2.87 
  -1  -5 -12   38.12    2.92 
  -1  -5 -12   37.36    4.37 
  -1   5 -13    0.24    0.30 
  -1   5 -13    0.24    0.30 
  -1  -5 -13    0.11    0.28 
  -1  -5 -13    0.27    0.34 
  -1  -5 -14    0.37    0.28 
  -1  -5 -14    0.43    0.22 
  -1   5 -14    0.42    0.23 
  -1   5 -14    0.32    0.39 
  -1   5 -15    0.86    0.41 
  -1  -5 -15    0.60    0.41 
  -1   5 -15    0.50    0.27 
  -1  -5 -15    0.80    0.54 
  -1   5 -16    0.03    0.21 
  -1  -5 -16    0.04    0.11 
  -1  -5 -16    0.09    0.15 
  -1   5 -17    5.07    1.07 
  -1  -5 -17    5.97    1.24 
  -1  -5 -17    5.04    0.57 
  -1   5 -18    1.37    0.29 
  -1  -5 -18    1.23    0.33 
  -1   5 -19    0.07    0.13 
   1   6 -19    1.58    0.29 
   1  -6 -19    0.99    0.39 
   1  -6 -18   -0.02    0.07 
   1   6 -18    0.10    0.13 
  -1   6  18   -0.03    0.09 
   1  -6 -17    0.24    0.23 
   1   6 -17    0.26    0.14 
  -1   6  17   -0.26    0.17 
   1  -6 -16    0.46    0.25 
   1  -6 -16    0.36    0.29 
   1   6 -16    0.55    0.39 
   1  -6 -15    0.47    0.81 
   1  -6 -15    1.70    0.67 
   1   6 -15    1.61    0.43 
   1  -6 -14    1.75    0.50 
   1  -6 -14    2.13    0.58 
   1   6 -14    1.55    0.48 
   1  -6 -13   12.23    2.10 
   1   6 -13   10.32    1.97 
   1   6 -13   10.87    1.72 
   1  -6 -13   12.45    1.54 
  -1  -6  13    9.84    0.92 
   1  -6 -12    2.08    0.81 
   1   6 -12    1.53    0.69 
   1  -6 -12    1.82    0.45 
   1   6 -12    1.69    0.39 
  -1  -6  12    1.55    0.30 
   1   6 -11    5.37    1.08 
   1  -6 -11    6.27    1.22 
   1   6 -11    5.11    0.76 
   1  -6 -11    9.17    1.37 
  -1  -6  11    4.80    0.55 
   1  -6 -10    6.86    0.92 
   1   6 -10    7.44    1.28 
   1  -6 -10   27.51    1.80 
   1   6 -10    6.37    0.91 
  -1  -6  10    7.17    0.68 
   1   6  -9   23.22    1.89 
   1  -6  -9   27.44    2.99 
   1  -6  -9   33.16    2.41 
   1   6  -9   23.91    1.93 
  -1  -6   9   29.29    2.68 
  -1  -6   9   24.07    1.62 
   1  -6  -8   13.55    1.10 
   1  -6  -8   13.25    0.92 
   1  -6  -8   13.82    1.16 
   1   6  -8   11.79    1.51 
   1   6  -8   12.12    1.00 
  -1  -6   8   10.87    0.63 
  -1  -6   8   12.48    0.99 
  -1   6   8   11.56    0.93 
  -1  -6   8   12.87    0.84 
  -1  -6   8   12.38    1.44 
  -1   6   8   10.49    0.84 
   1  -6  -7    3.79    0.28 
   1  -6  -7    3.49    0.48 
   1   6  -7    2.90    0.68 
   1   6  -7    2.77    0.45 
   1  -6  -7    3.98    0.71 
  -1  -6   7    3.30    0.42 
  -1   6   7    3.53    0.37 
  -1   6   7    2.97    0.40 
  -1  -6   7    3.45    0.41 
  -1  -6   7    3.86    0.65 
  -1  -6   7    3.17    0.34 
  -1   6   7    3.45    0.39 
   1  -6  -6   20.21    1.46 
   1  -6  -6   22.79    1.55 
   1  -6  -6   23.61    1.52 
   1   6  -6   19.82    2.10 
   1   6  -6   21.94    1.96 
  -1   6   6   20.33    1.39 
  -1   6   6   21.50    1.85 
  -1   6   6   23.45    1.39 
  -1   6   6   18.93    1.03 
  -1  -6   6   22.54    1.49 
  -1  -6   6   24.24    1.93 
  -1  -6   6   19.45    1.46 
  -1  -6   6   22.05    1.71 
   1   6  -5   29.84    2.11 
   1  -6  -5   30.73    1.40 
   1  -6  -5   35.30    2.76 
   1  -6  -5   37.88    2.00 
   1  -6  -5   35.62    2.27 
   1   6  -5   34.87    2.04 
   1  -6  -5   32.64    1.37 
  -1  -6   5   31.97    1.80 
  -1  -6   5   35.08    2.45 
  -1   6   5   31.53    2.19 
  -1   6   5   31.33    2.00 
  -1  -6   5   34.92    2.23 
  -1   6   5   36.14    1.79 
  -1  -6   5   36.68    2.61 
  -1   6   5   51.21    3.03 
   1  -6  -4    4.28    0.64 
   1  -6  -4    3.74    0.23 
   1  -6  -4    4.13    0.55 
   1   6  -4    3.35    0.46 
   1   6  -4    4.13    0.35 
   1  -6  -4    4.31    0.42 
  -1   6   4    3.78    0.36 
  -1   6   4    3.89    0.45 
  -1   6   4    3.51    0.58 
  -1  -6   4    3.94    0.34 
  -1   6   4    3.80    0.50 
  -1  -6   4    3.76    0.35 
  -1  -6   4    4.31    0.34 
  -1  -6   4    3.87    0.44 
   1  -6  -3   31.66    1.47 
   1  -6  -3   33.66    2.56 
   1  -6  -3   35.20    1.92 
   1  -6  -3   35.71    2.02 
   1   6  -3   34.74    1.79 
   1   6  -3   31.93    2.90 
   1  -6  -3   32.06    1.47 
  -1   6   3   32.37    2.37 
  -1   6   3   35.01    2.30 
  -1   6   3   31.91    2.30 
  -1   6   3   31.83    2.32 
  -1  -6   3   32.44    2.41 
  -1  -6   3   34.48    1.74 
  -1  -6   3   30.40    2.73 
  -1  -6   3   33.48    2.39 
   1  -6  -2   45.27    2.28 
   1  -6  -2   46.55    2.66 
   1  -6  -2   77.37    4.18 
   1  -6  -2   45.98    2.30 
   1  -6  -2   43.94    3.14 
   1   6  -2   43.04    2.87 
   1   6  -2   43.36    1.76 
   1   6  -2   46.84    2.77 
  -1   6   2   44.30    2.54 
  -1   6   2   43.82    2.36 
  -1  -6   2   46.37    2.67 
  -1   6   2   44.83    2.45 
  -1  -6   2   42.53    2.73 
  -1  -6   2   44.76    2.52 
  -1  -6   2   43.88    3.18 
  -1   6   2   47.32    2.61 
   1  -6  -1   20.08    1.61 
   1  -6  -1   20.57    1.08 
   1  -6  -1   19.19    1.41 
   1  -6  -1   21.64    1.15 
   1   6  -1   18.44    1.83 
   1   6  -1   21.27    0.91 
   1  -6  -1   18.68    1.10 
   1   6  -1   21.92    1.25 
   1  -6  -1   21.09    0.85 
  -1   6   1   19.41    1.23 
  -1   6   1   19.56    1.12 
  -1   6   1   20.54    1.43 
  -1  -6   1   19.52    1.60 
  -1   6   1   20.10    1.63 
  -1  -6   1   20.14    1.05 
  -1  -6   1   19.10    1.23 
   1  -6   0   10.72    1.09 
   1  -6   0   12.79    0.68 
   1   6   0   12.26    0.68 
   1  -6   0   12.37    0.79 
   1   6   0   11.64    0.73 
   1   6   0   10.61    0.80 
   1  -6   0   12.07    1.08 
  -1   6   0   11.01    0.78 
  -1   6   0   12.04    0.78 
  -1   6   0   12.19    0.66 
  -1  -6   0   11.64    0.73 
  -1   6   0   12.11    1.12 
  -1  -6   0   11.32    1.07 
  -1  -6   0   11.59    0.56 
  -1   6   0   11.56    0.70 
   1   6   1    9.45    0.60 
   1  -6   1    9.59    0.78 
   1  -6   1    9.80    0.51 
   1  -6   1    8.48    0.63 
   1   6   1    9.55    0.61 
   1   6   1    9.40    1.01 
   1  -6   1    7.80    0.89 
   1   6   1    8.37    0.64 
  -1   6  -1    9.04    0.49 
  -1  -6  -1    8.79    0.47 
  -1   6  -1    9.56    0.71 
  -1   6  -1    7.91    0.56 
  -1   6  -1    9.93    1.04 
  -1  -6  -1    8.58    0.34 
  -1   6  -1    9.48    0.95 
  -1  -6  -1    9.60    0.62 
  -1  -6  -1    8.99    0.60 
   1  -6   2    8.34    0.83 
   1  -6   2    7.91    0.75 
   1  -6   2    7.20    0.94 
   1  -6   2    8.13    0.47 
   1   6   2    8.28    0.83 
   1   6   2    7.94    0.55 
   1   6   2    7.88    0.70 
   1   6   2    8.11    0.60 
  -1  -6  -2    8.12    0.91 
  -1   6  -2    7.86    0.37 
  -1   6  -2    8.21    0.99 
  -1   6  -2    9.05    0.89 
  -1  -6  -2    8.16    0.75 
  -1  -6  -2    8.31    0.54 
  -1   6  -2    8.02    0.50 
   1  -6   3    2.57    0.36 
   1  -6   3    2.92    0.34 
   1  -6   3    2.40    0.43 
   1   6   3    2.60    0.29 
   1  -6   3    2.82    0.28 
   1   6   3    3.02    0.49 
   1   6   3    2.46    0.43 
   1   6   3    2.28    0.26 
  -1   6  -3    2.74    0.36 
  -1   6  -3    2.57    0.44 
  -1   6  -3    2.52    0.14 
  -1   6  -3    3.06    0.14 
  -1  -6  -3    2.67    0.46 
  -1  -6  -3    2.79    0.43 
  -1  -6  -3    2.64    0.51 
  -1   6  -3    2.97    0.28 
   1   6   4    0.06    0.11 
   1  -6   4    0.04    0.05 
   1  -6   4   -0.03    0.06 
   1  -6   4    0.04    0.08 
   1   6   4    0.17    0.11 
   1  -6   4   -0.02    0.11 
   1   6   4    0.04    0.06 
   1   6   4   -0.01    0.11 
  -1   6  -4    0.41    0.14 
  -1  -6  -4    0.03    0.12 
  -1  -6  -4    0.19    0.07 
  -1  -6  -4    0.01    0.09 
  -1   6  -4    0.04    0.10 
   1  -6   5   36.71    2.54 
   1   6   5   28.38    1.65 
   1  -6   5   27.93    2.58 
   1   6   5   28.46    2.41 
   1  -6   5   26.43    1.43 
   1  -6   5   31.97    1.81 
   1   6   5   28.84    2.20 
  -1   6  -5   28.02    1.74 
  -1   6  -5   31.93    1.55 
  -1   6  -5   25.72    1.86 
  -1  -6  -5   28.85    2.40 
  -1  -6  -5   31.15    2.57 
  -1  -6  -5   20.68    1.27 
   1  -6   6   11.63    1.43 
   1  -6   6   11.75    0.85 
   1  -6   6   11.57    0.84 
   1   6   6   11.06    0.72 
   1  -6   6   10.32    0.88 
   1   6   6   10.72    0.77 
   1   6   6   10.72    1.34 
  -1  -6  -6   11.79    1.47 
  -1   6  -6    9.61    1.43 
  -1  -6  -6   11.34    0.86 
  -1  -6  -6   10.80    0.60 
  -1   6  -6   12.57    0.65 
  -1   6  -6   10.92    0.85 
  -1  -6  -6   11.61    0.87 
   1  -6   7   30.97    2.92 
   1  -6   7   25.74    1.36 
   1  -6   7   31.47    2.74 
   1  -6   7   28.94    1.47 
   1   6   7   29.84    2.23 
   1   6   7   26.35    1.71 
   1   6   7   26.86    1.96 
  -1   6  -7   28.37    1.92 
  -1   6  -7   27.12    2.08 
  -1  -6  -7   29.64    1.78 
  -1  -6  -7   30.97    2.95 
  -1  -6  -7   26.56    1.65 
  -1  -6  -7   30.84    1.97 
   1  -6   8    0.88    0.14 
   1  -6   8    0.80    0.24 
   1   6   8    0.95    0.19 
   1   6   8    0.78    0.27 
   1   6   8    0.77    0.25 
   1  -6   8    0.96    0.40 
  -1   6  -8    0.79    0.23 
  -1   6  -8    0.79    0.42 
  -1  -6  -8    0.76    0.37 
  -1  -6  -8    0.99    0.27 
   1   6   9    3.86    0.54 
   1  -6   9    2.90    0.44 
  -1   6  -9    3.12    0.48 
  -1   6  -9    3.08    0.52 
  -1  -6  -9    3.40    0.53 
  -1  -6  -9    2.85    0.47 
  -1   6 -10    1.55    0.36 
  -1  -6 -10    1.70    0.40 
  -1  -6 -10    1.95    0.58 
  -1   6 -10    1.40    0.65 
  -1   6 -11    1.65    0.63 
  -1  -6 -11    1.93    0.69 
  -1  -6 -11    1.67    0.40 
  -1   6 -11    1.55    0.43 
  -1  -6 -12   13.17    2.05 
  -1  -6 -12   13.62    2.46 
  -1   6 -12   13.84    2.24 
  -1   6 -12   12.15    2.10 
  -1  -6 -13   11.64    1.50 
  -1   6 -13   10.52    1.31 
  -1   6 -13    9.63    1.89 
  -1  -6 -13   10.28    1.22 
  -1  -6 -14    0.07    0.25 
  -1   6 -14    0.10    0.13 
  -1   6 -14   -0.01    0.21 
  -1  -6 -14   -0.04    0.20 
  -1   6 -15    0.97    0.49 
  -1   6 -15    0.83    0.33 
  -1  -6 -15    1.10    0.48 
  -1  -6 -15    0.51    0.60 
  -1   6 -16   13.79    2.31 
  -1  -6 -16   18.94    1.89 
  -1  -6 -16   16.47    1.49 
  -1  -6 -17    4.56    0.74 
  -1   6 -17    3.34    0.58 
  -1  -6 -17    3.42    1.07 
  -1  -6 -18    0.20    0.17 
  -1  -6 -18    0.31    0.18 
  -1   6 -18    0.38    0.25 
  -1   6 -19    0.87    0.19 
   1   7 -19    0.38    0.22 
   1  -7 -19    0.18    0.17 
   1  -7 -18    0.83    0.32 
   1   7 -18    1.38    0.58 
  -1   7  18    3.15    0.40 
   1   7 -17    0.08    0.22 
   1  -7 -17    0.00    0.22 
  -1   7  17   -0.28    0.18 
   1  -7 -16    2.01    0.61 
   1   7 -16    2.25    0.49 
   1  -7 -16    2.22    0.78 
   1  -7 -15    0.11    0.15 
   1   7 -15    0.08    0.25 
   1  -7 -15    0.01    0.30 
   1   7 -14    3.49    1.11 
   1  -7 -14    4.00    1.30 
   1  -7 -14    2.75    1.09 
   1   7 -14    3.87    0.60 
   1  -7 -13   60.51    5.32 
   1  -7 -13   63.47    5.92 
   1   7 -13   56.66    5.98 
   1   7 -13   49.00    4.69 
  -1  -7  13   49.75    3.72 
   1   7 -12    0.45    0.39 
   1  -7 -12    0.71    0.44 
   1   7 -12    0.34    0.27 
  -1  -7  12    0.46    0.28 
   1  -7 -11   48.88    4.15 
   1  -7 -11   56.28    6.26 
   1   7 -11   46.04    3.86 
   1   7 -11   42.90    5.10 
  -1  -7  11   42.62    3.93 
   1  -7 -10    5.59    1.20 
   1   7 -10    5.14    1.13 
   1   7 -10    5.38    1.12 
  -1  -7  10    4.48    0.81 
   1  -7  -9    2.34    0.47 
   1  -7  -9    2.48    0.86 
   1   7  -9    2.18    0.44 
   1   7  -9    1.78    0.70 
  -1  -7   9    2.68    0.52 
   1   7  -8    3.63    0.91 
   1  -7  -8    5.29    0.97 
   1   7  -8    4.67    0.85 
   1  -7  -8    4.61    0.53 
  -1   7   8    3.59    0.33 
  -1  -7   8    3.94    0.66 
  -1  -7   8    3.53    0.53 
   1  -7  -7    0.08    0.12 
   1   7  -7    0.04    0.17 
   1  -7  -7    0.10    0.21 
   1  -7  -7    0.10    0.12 
   1   7  -7    0.19    0.12 
  -1   7   7    0.08    0.10 
  -1  -7   7    0.35    0.10 
  -1   7   7    0.05    0.19 
  -1  -7   7    0.01    0.11 
  -1  -7   7    0.04    0.08 
  -1   7   7    0.04    0.11 
  -1  -7   7    0.06    0.09 
   1  -7  -6   34.62    2.87 
   1  -7  -6   21.61    1.85 
   1   7  -6   25.88    2.31 
   1  -7  -6   27.81    2.57 
   1   7  -6   23.96    2.61 
  -1  -7   6   24.27    1.52 
  -1   7   6   27.15    1.76 
  -1   7   6   28.85    2.46 
  -1   7   6   24.46    1.62 
  -1  -7   6   26.39    2.58 
  -1  -7   6   27.53    2.23 
  -1   7   6   21.99    1.77 
  -1  -7   6   23.09    1.87 
   1  -7  -5    4.65    0.39 
   1  -7  -5    4.00    0.45 
   1   7  -5    4.01    0.63 
   1   7  -5    3.57    0.50 
  -1   7   5    3.42    0.39 
  -1   7   5    3.39    0.40 
  -1  -7   5    3.63    0.56 
  -1   7   5    3.69    0.35 
  -1   7   5    4.21    0.51 
  -1  -7   5    4.04    0.58 
  -1  -7   5    3.91    0.60 
  -1  -7   5    4.61    0.81 
   1   7  -4    1.30    0.47 
   1  -7  -4    1.30    0.39 
   1  -7  -4    1.67    0.36 
   1   7  -4    1.34    0.32 
  -1   7   4    0.61    0.34 
  -1  -7   4    1.54    0.34 
  -1   7   4    1.23    0.22 
  -1   7   4    2.41    0.32 
  -1  -7   4    1.49    0.46 
  -1  -7   4    1.39    0.31 
  -1   7   4    1.27    0.21 
  -1  -7   4    1.02    0.34 
   1  -7  -3    0.11    0.10 
   1   7  -3    0.27    0.08 
   1  -7  -3    0.19    0.07 
   1  -7  -3    0.16    0.11 
   1   7  -3    0.24    0.13 
   1  -7  -3    0.14    0.11 
   1  -7  -3    0.26    0.07 
  -1  -7   3    0.21    0.10 
  -1  -7   3    0.21    0.08 
  -1   7   3    0.19    0.10 
  -1   7   3    0.13    0.15 
  -1   7   3    0.11    0.09 
  -1  -7   3    0.17    0.10 
  -1  -7   3    0.11    0.13 
  -1   7   3    0.23    0.17 
   1  -7  -2    2.69    0.28 
   1   7  -2    1.93    0.09 
   1   7  -2    2.36    0.56 
   1   7  -2    2.25    0.12 
   1  -7  -2    2.13    0.40 
   1  -7  -2    2.09    0.21 
   1   7  -2    2.18    0.31 
   1  -7  -2    2.30    0.44 
   1  -7  -2    2.19    0.14 
  -1   7   2    2.11    0.40 
  -1   7   2    2.46    0.34 
  -1  -7   2    1.72    0.27 
  -1  -7   2    1.93    0.18 
  -1   7   2    1.92    0.45 
  -1  -7   2    2.40    0.33 
  -1  -7   2    3.64    0.43 
  -1   7   2    1.86    0.44 
   1  -7  -1   14.53    1.15 
   1   7  -1   15.82    0.72 
   1   7  -1    8.99    0.96 
   1  -7  -1   15.14    0.98 
   1   7  -1   14.31    1.13 
   1  -7  -1   15.98    0.68 
   1  -7  -1   16.23    0.95 
   1  -7  -1   15.84    0.66 
  -1   7   1   15.61    1.02 
  -1   7   1   15.44    1.42 
  -1  -7   1   15.04    0.95 
  -1  -7   1   15.36    0.65 
  -1   7   1   15.75    1.43 
  -1  -7   1   14.40    0.93 
  -1   7   1   15.49    0.90 
   1  -7   0   49.60    3.14 
   1  -7   0   51.31    3.89 
   1   7   0   54.94    2.67 
   1  -7   0   57.09    3.31 
   1   7   0   49.29    4.21 
   1  -7   0   60.20    4.02 
   1   7   0   54.46    3.29 
  -1   7   0   53.80    3.05 
  -1   7   0   53.23    3.37 
  -1   7   0   57.11    4.22 
  -1  -7   0   51.46    2.61 
  -1   7   0   44.15    2.50 
  -1   7   0   56.85    2.94 
  -1  -7   0   53.24    3.99 
  -1  -7   0   51.09    3.13 
  -1  -7   0   55.86    3.30 
   1  -7   1   31.10    2.63 
   1  -7   1   31.60    2.49 
   1   7   1   32.39    1.98 
   1  -7   1   33.40    2.08 
   1  -7   1   33.64    1.82 
   1   7   1   32.09    2.04 
   1   7   1   34.62    2.00 
  -1  -7  -1   33.19    1.96 
  -1   7  -1   36.15    2.08 
  -1  -7  -1   29.97    1.28 
  -1  -7  -1   31.51    2.45 
  -1  -7  -1   32.87    2.12 
  -1   7  -1   32.30    1.59 
  -1   7  -1   34.71    2.13 
  -1   7  -1   27.27    1.57 
  -1   7  -1   31.96    2.80 
   1  -7   2    6.82    0.63 
   1   7   2    7.61    0.70 
   1   7   2    7.59    0.96 
   1  -7   2    7.77    0.87 
   1   7   2    7.39    0.58 
   1   7   2    7.54    0.58 
   1  -7   2    7.87    0.50 
  -1  -7  -2    7.67    0.76 
  -1   7  -2    6.81    0.65 
  -1  -7  -2    6.97    0.61 
  -1   7  -2    7.97    0.62 
  -1   7  -2    7.38    0.37 
  -1   7  -2    7.36    0.75 
   1  -7   3   20.88    1.30 
   1   7   3   20.77    1.25 
   1  -7   3   22.92    1.76 
   1  -7   3   22.26    1.19 
   1   7   3   21.69    1.87 
   1   7   3   21.94    1.92 
   1   7   3   22.88    1.70 
   1  -7   3   21.48    2.16 
  -1   7  -3   24.04    1.87 
  -1  -7  -3   22.41    1.81 
  -1  -7  -3   22.39    1.32 
  -1   7  -3   19.79    2.17 
  -1  -7  -3   22.75    1.99 
   1  -7   4    5.81    0.68 
   1  -7   4    4.63    0.42 
   1   7   4    4.40    0.70 
   1  -7   4    4.89    0.53 
   1  -7   4    4.29    0.86 
   1   7   4    4.52    0.46 
   1   7   4    4.58    0.71 
  -1  -7  -4    4.86    0.48 
  -1  -7  -4    5.21    0.44 
  -1   7  -4    4.89    0.44 
  -1   7  -4    4.34    0.89 
  -1   7  -4    5.13    0.65 
  -1  -7  -4    5.10    0.50 
   1  -7   5   16.14    1.41 
   1  -7   5   18.83    2.04 
   1   7   5   17.95    1.17 
   1   7   5   17.38    1.17 
   1   7   5   17.92    1.76 
   1  -7   5   18.30    1.32 
   1  -7   5   19.13    1.20 
  -1  -7  -5   13.72    1.34 
  -1   7  -5   19.61    1.08 
  -1  -7  -5   18.25    1.28 
  -1   7  -5   16.52    1.39 
  -1   7  -5   19.18    1.75 
  -1  -7  -5   16.95    1.04 
  -1  -7  -5   18.59    1.89 
   1  -7   6    5.47    0.84 
   1   7   6    4.80    0.56 
   1   7   6    6.12    0.77 
   1  -7   6    5.08    0.38 
   1   7   6    4.93    0.52 
   1  -7   6    5.34    0.65 
   1  -7   6    4.66    0.64 
  -1   7  -6    5.02    0.86 
  -1  -7  -6    5.27    0.59 
  -1  -7  -6    4.99    0.60 
  -1  -7  -6    5.42    0.41 
  -1   7  -6    5.48    1.04 
  -1  -7  -6    5.24    0.62 
   1   7   7   71.89    5.52 
   1  -7   7   66.41    4.35 
   1  -7   7   79.50    6.75 
   1   7   7   74.02    6.18 
   1   7   7   78.95    6.11 
   1  -7   7   84.04    6.21 
   1  -7   7   72.08    5.17 
  -1   7  -7   71.74    5.77 
  -1  -7  -7   76.41    5.73 
  -1  -7  -7   76.50    6.84 
  -1   7  -7   69.85    6.37 
  -1  -7  -7   67.80    4.91 
  -1  -7  -7   75.63    5.27 
   1  -7   8   18.03    1.47 
   1   7   8   19.11    1.73 
  -1   7  -8   17.55    2.22 
  -1   7  -8   18.75    2.55 
  -1  -7  -8   19.72    1.70 
  -1  -7  -8   19.52    1.59 
  -1   7  -9    7.90    1.44 
  -1  -7  -9    9.49    1.00 
  -1  -7  -9    8.75    1.59 
  -1   7  -9    8.17    1.06 
  -1  -7 -10    1.72    0.69 
  -1   7 -10    1.51    0.66 
  -1   7 -10    0.68    0.58 
  -1  -7 -10    1.77    0.60 
  -1   7 -11    0.05    0.20 
  -1  -7 -11    0.03    0.12 
  -1   7 -11    0.02    0.14 
  -1  -7 -11    0.12    0.24 
  -1   7 -12    3.20    1.11 
  -1  -7 -12    3.20    1.01 
  -1  -7 -12    3.69    0.80 
  -1   7 -12    3.31    0.66 
  -1  -7 -13    0.05    0.34 
  -1   7 -13    0.10    0.18 
  -1   7 -13    0.16    0.17 
  -1  -7 -13    0.10    0.16 
  -1   7 -14    2.61    0.89 
  -1  -7 -14    2.16    1.10 
  -1   7 -14    2.46    0.57 
  -1  -7 -14    2.64    0.85 
  -1   7 -15    4.96    0.71 
  -1  -7 -15    4.64    0.90 
  -1  -7 -15    4.33    0.70 
  -1   7 -15    4.48    1.19 
  -1   7 -16   -0.06    0.17 
  -1  -7 -16    0.02    0.10 
  -1  -7 -16    0.12    0.23 
  -1   7 -16    0.09    0.12 
  -1  -7 -17    6.02    0.90 
  -1   7 -17    5.42    0.75 
  -1  -7 -17    7.35    0.89 
   1   7  18    0.07    0.26 
  -1   7 -18    1.41    0.35 
  -1  -7 -18    0.92    0.23 
   1  -8 -18    0.03    0.07 
   1   8 -18    0.05    0.08 
  -1   8  18   -0.12    0.16 
   1   8 -17    1.18    0.51 
   1  -8 -17    1.06    0.50 
  -1   8  17    1.08    0.39 
   1   8 -16    0.06    0.17 
   1  -8 -16   -0.04    0.17 
  -1   8  16   -0.05    0.13 
   1   8 -15    6.59    1.04 
   1  -8 -15   10.14    1.31 
   1  -8 -15    6.91    1.04 
   1   8 -14   24.16    3.56 
   1   8 -14   28.05    2.46 
   1  -8 -14   27.23    3.80 
   1  -8 -14   32.76    4.69 
   1   8 -13    2.52    0.61 
   1   8 -13    2.04    0.99 
   1  -8 -13    8.92    1.33 
   1  -8 -13    2.81    0.66 
   1  -8 -12   23.18    3.59 
   1   8 -12   23.39    3.37 
   1   8 -12   19.77    3.27 
   1  -8 -12   32.40    3.08 
  -1  -8  12   20.87    2.38 
   1   8 -11    6.95    1.06 
   1   8 -11    6.38    1.01 
   1  -8 -11    8.03    1.14 
   1  -8 -11   14.02    1.42 
  -1  -8  11    6.64    1.12 
   1   8 -10   12.97    1.43 
   1   8 -10   14.88    2.33 
   1  -8 -10   16.63    1.82 
   1  -8 -10   15.88    2.43 
  -1  -8  10   12.93    1.64 
   1   8  -9    6.48    0.82 
   1   8  -9    6.76    0.92 
   1  -8  -9    7.34    0.97 
  -1  -8   9    6.24    1.01 
   1   8  -8    1.46    0.32 
   1   8  -8    1.28    0.63 
   1  -8  -8    1.45    0.36 
   1  -8  -8    1.39    0.63 
  -1  -8   8    1.41    0.42 
  -1  -8   8    1.17    0.35 
   1   8  -7    0.32    0.25 
   1   8  -7    0.48    0.20 
   1  -8  -7    0.59    0.24 
   1  -8  -7    0.82    0.16 
  -1  -8   7    0.45    0.25 
  -1  -8   7    0.77    0.28 
  -1   8   7    0.42    0.15 
   1  -8  -6   37.34    2.98 
   1   8  -6   36.05    2.43 
   1   8  -6   34.10    3.87 
   1  -8  -6   40.02    3.91 
   1  -8  -6   38.89    3.66 
  -1  -8   6   32.65    2.20 
  -1  -8   6   33.94    2.98 
  -1  -8   6   39.32    2.52 
  -1   8   6   39.01    2.25 
  -1   8   6   35.29    3.39 
  -1   8   6   31.53    2.77 
   1   8  -5    1.36    0.32 
   1   8  -5    1.33    0.23 
   1  -8  -5    1.28    0.24 
   1  -8  -5    1.41    0.31 
   1  -8  -5    1.65    0.28 
  -1  -8   5    1.08    0.24 
  -1  -8   5    0.98    0.23 
  -1  -8   5    1.56    0.36 
  -1   8   5    1.26    0.25 
  -1   8   5    1.17    0.38 
  -1  -8   5    1.30    0.31 
  -1   8   5    1.41    0.21 
   1  -8  -4    8.07    1.04 
   1   8  -4   19.29    1.47 
   1   8  -4    7.82    0.90 
   1  -8  -4    8.47    0.75 
   1  -8  -4    8.03    1.16 
  -1  -8   4    7.84    0.85 
  -1  -8   4    8.25    1.01 
  -1   8   4    7.25    0.65 
  -1  -8   4    7.82    0.98 
  -1   8   4    7.93    1.00 
  -1   8   4    8.84    0.97 
  -1   8   4    7.62    0.98 
  -1  -8   4    7.67    0.84 
   1   8  -3   34.90    2.38 
   1  -8  -3   33.16    2.84 
   1  -8  -3   35.90    2.98 
   1  -8  -3   38.77    3.13 
   1   8  -3   33.17    2.55 
  -1   8   3   35.03    2.80 
  -1  -8   3   34.68    3.01 
  -1   8   3   34.61    2.20 
  -1  -8   3   34.98    2.56 
  -1  -8   3   34.65    2.83 
  -1  -8   3   36.33    2.42 
  -1   8   3   33.26    2.58 
  -1   8   3   34.66    2.74 
   1   8  -2   18.04    1.22 
   1  -8  -2   18.78    1.01 
   1  -8  -2   18.07    1.61 
   1  -8  -2   18.62    1.28 
   1  -8  -2   19.10    1.28 
  -1  -8   2   19.01    1.23 
  -1  -8   2   18.95    1.25 
  -1   8   2   18.55    1.18 
  -1   8   2   19.03    1.75 
  -1   8   2   18.96    1.05 
  -1   8   2   19.64    1.31 
   1   8  -1   -0.05    0.08 
   1  -8  -1    0.06    0.11 
   1  -8  -1   -0.00    0.06 
   1  -8  -1   -0.01    0.07 
   1  -8  -1    0.08    0.06 
  -1  -8   1    0.11    0.11 
  -1  -8   1    0.03    0.06 
  -1  -8   1    0.09    0.08 
  -1   8   1    0.02    0.06 
  -1   8   1   -0.05    0.06 
  -1   8   1    0.10    0.05 
  -1   8   1    0.05    0.08 
  -1   8   1    0.02    0.08 
   1   8   0    6.34    0.72 
   1   8   0    7.33    0.51 
   1  -8   0    7.19    0.40 
   1  -8   0    6.25    0.59 
   1  -8   0    7.20    0.56 
   1  -8   0    6.74    0.61 
  -1  -8   0    7.63    0.60 
  -1   8   0    7.74    0.63 
  -1   8   0    6.08    0.42 
  -1   8   0    7.34    1.00 
  -1  -8   0    6.69    0.94 
  -1   8   0    6.59    0.54 
   1   8   1    0.04    0.17 
   1   8   1    0.63    0.16 
   1  -8   1    0.61    0.16 
   1  -8   1    0.63    0.23 
   1  -8   1    0.45    0.17 
   1   8   1    0.66    0.30 
  -1  -8  -1    1.32    0.27 
  -1  -8  -1    0.47    0.18 
  -1   8  -1    0.44    0.12 
  -1   8  -1    0.55    0.26 
  -1   8  -1    0.46    0.08 
  -1  -8  -1    0.74    0.26 
   1  -8   2   83.81    5.92 
   1   8   2   81.92    5.20 
   1  -8   2   75.79    6.70 
   1  -8   2   82.64    5.39 
   1   8   2   75.92    5.57 
   1  -8   2   78.90    5.54 
  -1  -8  -2   80.96    5.62 
  -1  -8  -2   76.31    5.07 
  -1  -8  -2   82.86    5.82 
  -1   8  -2   81.13    5.18 
  -1   8  -2   84.16    6.76 
  -1   8  -2   77.93    5.87 
   1   8   3    0.22    0.12 
   1   8   3    0.03    0.11 
   1  -8   3    0.18    0.11 
   1  -8   3    0.28    0.22 
   1   8   3    0.23    0.10 
   1  -8   3    0.26    0.15 
   1   8   3    0.06    0.12 
  -1  -8  -3    0.27    0.17 
  -1   8  -3    0.26    0.23 
  -1   8  -3    0.24    0.18 
  -1   8  -3    0.22    0.16 
  -1  -8  -3    0.17    0.11 
  -1  -8  -3    0.22    0.21 
   1   8   4    0.24    0.21 
   1   8   4    0.17    0.13 
   1  -8   4    0.25    0.16 
   1  -8   4    0.16    0.12 
   1  -8   4    0.24    0.11 
   1  -8   4    0.29    0.10 
   1   8   4    0.20    0.12 
  -1  -8  -4    0.24    0.12 
  -1  -8  -4    0.19    0.21 
  -1   8  -4    0.44    0.20 
  -1   8  -4    0.19    0.12 
  -1  -8  -4    0.35    0.15 
  -1   8  -4    0.19    0.27 
  -1  -8  -4    0.34    0.21 
   1   8   5   15.42    1.66 
   1  -8   5   15.37    0.97 
   1   8   5   15.88    1.21 
   1  -8   5   15.87    1.47 
   1  -8   5   17.65    1.69 
   1  -8   5   14.96    1.55 
   1   8   5   14.39    1.75 
  -1  -8  -5   15.60    1.57 
  -1   8  -5   15.80    1.17 
  -1  -8  -5   17.36    1.99 
  -1   8  -5   14.90    1.43 
  -1  -8  -5   16.26    1.90 
  -1  -8  -5   15.12    1.06 
  -1   8  -5   16.46    1.10 
   1   8   6    0.26    0.22 
   1  -8   6    0.16    0.17 
   1  -8   6    0.28    0.20 
  -1  -8  -6    0.34    0.17 
  -1  -8  -6    0.21    0.19 
  -1   8  -6    0.12    0.31 
  -1   8  -6    0.24    0.15 
  -1  -8  -6    0.28    0.26 
  -1  -8  -6    0.36    0.12 
   1  -8   7    8.78    0.80 
   1   8   7    7.29    0.99 
   1  -8   7    6.09    0.55 
  -1  -8  -7    7.19    1.30 
  -1  -8  -7    6.96    0.83 
  -1  -8  -7    6.96    0.82 
  -1  -8  -7    7.65    1.38 
  -1   8  -7    7.08    0.78 
  -1   8  -7    5.83    0.95 
   1   8   8   37.49    3.12 
  -1  -8  -8   36.38    2.85 
  -1   8  -8   32.37    2.71 
  -1  -8  -8   38.30    4.43 
  -1   8  -8   32.03    4.29 
  -1   8  -9    3.61    0.63 
  -1  -8  -9    4.22    0.75 
  -1  -8  -9    4.13    1.05 
  -1   8  -9    3.84    0.76 
  -1   8 -10    0.28    0.29 
  -1  -8 -10   -0.06    0.26 
  -1  -8 -10    0.03    0.18 
  -1   8 -10    0.17    0.15 
  -1   8 -11    1.31    0.47 
  -1  -8 -11    1.32    0.49 
  -1  -8 -11    1.49    0.43 
  -1   8 -11    1.25    0.41 
  -1  -8 -12    4.61    1.44 
  -1  -8 -12    3.77    1.19 
  -1   8 -12    4.12    0.75 
  -1   8 -12    3.81    1.33 
  -1   8 -13    0.53    0.30 
  -1  -8 -13    0.53    0.56 
  -1   8 -13    0.25    0.47 
  -1  -8 -13    0.60    0.28 
  -1  -8 -14   11.27    1.94 
  -1   8 -14   11.46    2.07 
  -1   8 -14    9.84    2.07 
  -1  -8 -14   12.33    1.66 
  -1  -8 -15    1.32    0.34 
  -1   8 -15    1.15    0.35 
  -1   8 -15    1.18    0.38 
  -1  -8 -15    1.01    0.73 
  -1   8 -16    0.12    0.16 
  -1   8 -16    0.09    0.22 
  -1  -8 -16    0.18    0.21 
  -1  -8 -16    0.28    0.31 
  -1   8 -17    0.05    0.16 
  -1  -8 -17    0.49    0.18 
  -1  -8 -17    0.05    0.19 
  -1   8 -17    0.11    0.23 
   1   8  18    0.24    0.16 
  -1   8 -18    0.22    0.13 
   1  -9 -17   -0.08    0.15 
   1   9 -17    0.04    0.09 
  -1   9  17   -0.09    0.11 
   1   9 -16    0.49    0.34 
   1  -9 -16    0.45    0.35 
  -1   9  16    0.33    0.28 
   1   9 -15    2.39    0.67 
   1   9 -15    2.49    0.80 
   1  -9 -15    3.75    0.52 
  -1   9  15    0.00    0.62 
   1   9 -14    5.62    0.81 
   1  -9 -14    8.29    1.16 
   1  -9 -14    5.85    1.41 
   1   9 -14    4.73    0.87 
   1   9 -13    0.55    0.41 
   1  -9 -13    8.24    0.88 
   1   9 -13    0.91    0.41 
   1  -9 -13    1.10    0.46 
   1   9 -12    0.43    0.39 
   1   9 -12    0.35    0.40 
   1  -9 -12    0.26    0.43 
   1   9 -11    0.58    0.45 
   1   9 -11    0.60    0.30 
   1  -9 -11    0.57    0.32 
  -1  -9  11    0.47    0.19 
   1  -9 -10    0.36    0.35 
   1   9 -10    0.33    0.34 
   1  -9 -10    0.16    0.37 
   1   9 -10    0.04    0.30 
  -1  -9  10    0.17    0.13 
   1   9  -9    5.56    0.88 
   1  -9  -9    5.45    0.89 
   1   9  -9    5.22    1.13 
   1  -9  -9    5.71    0.94 
  -1  -9   9    4.58    0.59 
   1   9  -8    4.00    0.89 
   1   9  -8    3.99    1.15 
   1  -9  -8    3.44    1.14 
   1  -9  -8    3.73    0.69 
   1  -9  -8    4.38    0.71 
  -1  -9   8    3.91    0.48 
  -1  -9   8    2.96    0.43 
   1   9  -7   24.36    2.66 
   1   9  -7   24.26    2.42 
   1  -9  -7   27.16    1.84 
   1  -9  -7   26.68    2.33 
   1  -9  -7   27.40    2.34 
  -1  -9   7   22.12    2.35 
  -1  -9   7   23.95    2.49 
   1  -9  -6    2.64    0.50 
   1   9  -6    2.54    0.87 
   1   9  -6    2.96    0.60 
   1  -9  -6    3.11    0.61 
   1  -9  -6    2.78    0.51 
  -1  -9   6    1.13    0.60 
  -1  -9   6    2.58    0.60 
   1   9  -5   13.01    1.44 
   1   9  -5   12.71    1.42 
   1  -9  -5   13.93    1.87 
   1  -9  -5   14.16    1.85 
   1  -9  -5   14.59    1.14 
  -1  -9   5   13.76    1.62 
  -1  -9   5   13.11    1.64 
  -1  -9   5   14.28    1.04 
  -1   9   5   14.94    1.45 
   1   9  -4    0.79    0.18 
   1  -9  -4    0.88    0.24 
   1   9  -4    0.74    0.30 
   1  -9  -4    1.09    0.38 
   1  -9  -4    1.02    0.25 
  -1  -9   4    0.79    0.23 
  -1   9   4    0.84    0.33 
  -1  -9   4    0.85    0.18 
  -1   9   4    0.93    0.21 
  -1  -9   4    0.90    0.22 
   1  -9  -3   40.25    3.48 
   1   9  -3   40.90    2.97 
   1  -9  -3   42.30    3.84 
   1  -9  -3   42.20    3.80 
  -1  -9   3   38.93    2.83 
  -1  -9   3   42.54    2.44 
  -1  -9   3   39.94    2.72 
  -1   9   3   41.44    2.81 
  -1   9   3   40.45    3.18 
   1  -9  -2   13.87    1.68 
   1   9  -2   12.65    1.29 
   1   9  -2   13.54    0.74 
   1  -9  -2   13.40    1.07 
  -1  -9   2   12.18    1.09 
  -1   9   2   13.95    1.73 
  -1  -9   2   13.48    0.72 
  -1  -9   2   12.81    1.56 
  -1   9   2   13.05    1.16 
  -1   9   2   13.92    1.08 
  -1   9   2   13.40    0.99 
   1   9  -1    2.91    0.78 
   1  -9  -1    2.55    0.62 
   1  -9  -1    2.86    0.69 
  -1  -9   1    2.91    0.41 
  -1  -9   1    2.84    0.42 
  -1  -9   1    3.39    0.45 
  -1   9   1    2.87    0.40 
  -1   9   1    2.99    0.30 
  -1   9   1    2.82    0.69 
  -1   9   1    2.65    0.70 
   1  -9   0    0.27    0.15 
   1  -9   0    0.30    0.14 
   1  -9   0    0.45    0.26 
   1  -9   0    0.24    0.08 
  -1  -9   0    0.42    0.26 
  -1  -9   0    0.41    0.17 
  -1  -9   0    0.56    0.16 
  -1   9   0    0.57    0.29 
   1  -9   1    4.05    0.55 
   1  -9   1    4.06    0.53 
   1   9   1    3.76    0.48 
   1   9   1    3.70    0.57 
   1  -9   1    4.34    0.47 
   1  -9   1    3.93    0.33 
  -1   9  -1    3.65    0.55 
  -1  -9  -1    3.81    0.53 
  -1  -9  -1    4.19    0.53 
  -1  -9  -1    4.39    0.52 
  -1   9  -1    4.47    0.84 
   1   9   2   41.26    4.12 
   1  -9   2   42.08    2.51 
   1   9   2   33.63    2.82 
   1  -9   2   40.17    3.82 
   1  -9   2   41.95    3.15 
   1  -9   2   43.83    3.51 
  -1  -9  -2   40.81    3.95 
  -1  -9  -2   41.75    3.32 
  -1  -9  -2   40.45    3.88 
  -1  -9  -2   44.37    3.05 
  -1   9  -2   46.63    3.13 
  -1   9  -2   41.22    3.14 
  -1   9  -2   39.64    3.14 
   1  -9   3    4.14    0.62 
   1   9   3    3.47    0.87 
   1   9   3    3.58    0.64 
   1  -9   3    4.19    0.42 
   1  -9   3    3.61    0.79 
  -1  -9  -3    3.80    0.79 
  -1  -9  -3    3.52    0.55 
  -1  -9  -3    4.41    0.70 
  -1   9  -3    3.71    0.98 
   1  -9   4    2.29    0.66 
   1   9   4    3.09    0.59 
   1  -9   4    1.83    0.54 
   1  -9   4    4.95    0.58 
   1   9   4    3.07    0.69 
  -1  -9  -4    2.58    0.66 
  -1  -9  -4    2.57    0.75 
  -1  -9  -4    2.68    0.43 
  -1   9  -4    2.47    0.38 
  -1   9  -4    2.59    0.54 
   1  -9   5    1.18    0.42 
   1   9   5    1.31    0.28 
   1  -9   5    0.64    0.35 
  -1  -9  -5    1.29    0.31 
  -1  -9  -5    1.09    0.32 
  -1  -9  -5    1.27    0.26 
  -1   9  -5    1.29    0.60 
   1  -9   6    0.34    0.21 
   1   9   6    0.39    0.17 
   1  -9   6    0.27    0.16 
  -1  -9  -6    0.64    0.21 
  -1  -9  -6    0.40    0.35 
  -1  -9  -6    0.42    0.25 
  -1   9  -6    0.39    0.40 
  -1   9  -6    0.24    0.30 
   1   9   7    1.09    0.27 
   1  -9   7    1.10    0.20 
   1  -9   7    0.90    0.37 
  -1  -9  -7    1.17    0.36 
  -1  -9  -7    1.33    0.55 
  -1  -9  -7    0.99    0.23 
  -1   9  -7    1.42    0.39 
  -1   9  -7    1.22    0.49 
  -1  -9  -8   14.38    1.59 
  -1  -9  -8   14.44    2.24 
  -1   9  -8   13.71    2.04 
  -1   9  -8   14.83    2.54 
  -1  -9  -9   20.94    3.03 
  -1  -9  -9   20.75    2.19 
  -1   9  -9   18.20    2.71 
  -1   9  -9   17.87    2.19 
  -1  -9 -10   58.58    6.98 
  -1  -9 -10   60.30    7.60 
  -1   9 -10   54.86    7.22 
  -1   9 -10   52.75    6.41 
  -1   9 -11    5.38    1.05 
  -1  -9 -11    6.06    1.71 
  -1  -9 -11    6.13    0.91 
  -1   9 -11    5.86    1.42 
  -1  -9 -12    5.86    1.66 
  -1   9 -12    5.04    1.47 
  -1  -9 -12    5.89    1.32 
  -1   9 -12    5.17    1.34 
  -1  -9 -13    0.61    0.27 
  -1   9 -13    0.20    0.43 
  -1  -9 -13    0.61    0.33 
  -1   9 -13    0.36    0.30 
  -1  -9 -14    0.37    0.37 
  -1  -9 -14    0.53    0.48 
  -1   9 -14    0.36    0.40 
  -1   9 -14    0.39    0.25 
  -1  -9 -15    2.16    0.38 
  -1   9 -15    1.67    0.41 
  -1   9 -15    1.56    0.43 
  -1  -9 -15    1.30    0.86 
  -1  -9 -16    0.19    0.30 
  -1  -9 -16    0.95    0.27 
  -1   9 -16    0.21    0.30 
  -1   9 -16    0.37    0.35 
   1   9  17    9.37    0.98 
  -1  -9 -17    8.25    0.91 
  -1   9 -17    7.03    0.78 
   1  10 -17    0.21    0.22 
   1 -10 -17    0.36    0.22 
  -1  10  17    0.06    0.27 
   1  10 -16    0.05    0.14 
   1  10 -16    0.24    0.23 
   1 -10 -16    0.25    0.25 
  -1  10  16    0.36    0.19 
   1  10 -15    0.69    0.47 
   1  10 -15    1.33    0.36 
   1 -10 -15    1.58    0.38 
  -1  10  15    1.95    0.47 
   1  10 -14    0.19    0.19 
   1  10 -14    0.17    0.12 
   1 -10 -14    0.00    0.22 
  -1  10  14   -0.22    0.16 
   1 -10 -13    4.84    0.82 
   1  10 -13    3.87    1.15 
   1  10 -13    4.39    1.21 
   1 -10 -13    5.52    0.98 
   1  10 -12    2.78    1.12 
   1  10 -12    2.33    1.01 
   1 -10 -12    4.77    0.80 
   1 -10 -12    2.90    1.15 
   1  10 -11    0.04    0.12 
   1  10 -11    0.02    0.11 
   1 -10 -11    0.06    0.12 
   1 -10 -11   -0.01    0.13 
  -1 -10  11   -0.06    0.07 
   1  10 -10   14.69    1.64 
   1  10 -10   14.90    2.70 
   1 -10 -10   17.27    2.96 
   1 -10 -10   45.56    3.66 
  -1 -10  10   13.10    1.27 
   1  10  -9   39.72    3.47 
   1  10  -9   43.16    4.21 
   1 -10  -9   54.14    6.31 
   1 -10  -9   47.28    4.27 
  -1 -10   9   38.75    3.95 
   1  10  -8    6.99    1.79 
   1  10  -8    6.58    0.84 
   1 -10  -8    8.37    1.70 
   1 -10  -8    7.38    1.73 
   1 -10  -8    7.57    1.12 
  -1 -10   8    6.16    1.07 
  -1 -10   8    7.02    0.75 
   1  10  -7   43.75    3.34 
   1  10  -7   42.85    5.67 
   1 -10  -7   48.31    5.54 
   1 -10  -7   45.82    5.37 
   1 -10  -7   46.08    3.31 
  -1 -10   7   42.60    3.22 
  -1 -10   7   39.20    3.05 
   1  10  -6    4.79    0.87 
   1  10  -6    4.48    0.89 
   1 -10  -6    5.34    0.78 
   1 -10  -6    5.30    1.00 
   1 -10  -6    5.50    1.14 
  -1 -10   6    4.19    0.60 
  -1 -10   6    4.58    0.59 
   1 -10  -5   49.33    4.16 
   1  10  -5   30.68    2.87 
   1  10  -5   30.44    4.10 
   1 -10  -5   31.03    2.54 
   1 -10  -5   31.67    3.48 
  -1 -10   5   28.85    3.33 
  -1 -10   5   29.71    2.34 
   1 -10  -4    6.13    0.75 
   1  10  -4    5.41    0.91 
   1  10  -4    5.77    0.80 
   1 -10  -4    5.50    0.68 
   1 -10  -4    5.45    0.77 
  -1 -10   4    5.52    1.10 
  -1 -10   4    9.84    1.10 
  -1  10   4    5.18    0.99 
   1 -10  -3    1.35    0.41 
   1 -10  -3    1.34    0.26 
  -1 -10   3    0.95    0.39 
  -1 -10   3    1.23    0.40 
  -1  10   3    0.01    0.21 
   1  10  -2   16.47    2.11 
   1 -10  -2   12.27    1.77 
   1 -10  -2   12.35    1.61 
  -1 -10   2   12.55    1.10 
  -1  10   2   13.57    1.68 
  -1 -10   2   12.39    1.75 
  -1  10   2   10.32    0.87 
  -1  10   2   10.96    1.13 
   1  10  -1   -0.00    0.12 
   1 -10  -1    0.04    0.09 
   1 -10  -1   -0.05    0.17 
  -1 -10   1    0.17    0.16 
  -1 -10   1    0.07    0.17 
  -1  10   1    0.01    0.17 
   1  10   0   23.33    2.11 
   1 -10   0   22.89    2.78 
   1 -10   0   24.36    2.55 
  -1 -10   0   22.13    2.71 
  -1 -10   0   24.26    1.95 
  -1  10   0   24.07    2.04 
   1  10   1   23.51    2.98 
   1 -10   1   23.03    2.77 
   1 -10   1   23.42    2.43 
  -1 -10  -1   24.57    1.98 
  -1 -10  -1   22.19    2.72 
  -1  10  -1   23.47    2.02 
   1 -10   2   -0.03    0.09 
   1  10   2    0.59    0.27 
   1 -10   2    0.22    0.16 
   1 -10   2    0.25    0.24 
   1 -10   2    0.27    0.13 
  -1 -10  -2    0.25    0.24 
  -1 -10  -2    0.37    0.26 
  -1  10  -2    0.44    0.27 
   1  10   3    6.31    0.82 
   1 -10   3    6.54    1.19 
   1 -10   3    6.98    0.99 
  -1 -10  -3    6.82    0.77 
  -1 -10  -3    5.98    0.83 
  -1 -10  -3    5.92    0.64 
  -1  10  -3    6.58    0.92 
  -1  10  -3    6.73    0.59 
   1  10   4    2.60    0.53 
   1 -10   4    2.12    0.63 
   1 -10   4    2.61    0.80 
  -1 -10  -4    2.42    0.47 
  -1 -10  -4    2.85    0.49 
  -1 -10  -4    2.95    0.91 
  -1  10  -4    2.77    0.64 
  -1  10  -4    7.30    0.69 
   1  10   5    4.99    0.69 
   1 -10   5    4.35    0.64 
   1 -10   5    5.13    0.54 
  -1 -10  -5    5.26    1.00 
  -1 -10  -5    5.76    1.12 
  -1 -10  -5    5.00    0.77 
  -1  10  -5    5.93    1.37 
   1 -10   6    2.66    0.38 
   1  10   6    2.35    0.76 
   1 -10   6    2.73    0.44 
  -1 -10  -6    2.75    0.89 
  -1 -10  -6    3.29    0.86 
  -1 -10  -6    2.89    0.44 
  -1  10  -6    3.16    0.66 
  -1  10  -6    3.03    0.46 
   1  10   7    1.17    0.56 
   1 -10   7    1.34    0.51 
  -1 -10  -7    2.22    0.72 
  -1  10  -7    1.83    0.38 
  -1 -10  -7    1.44    0.49 
  -1 -10  -7    1.84    0.45 
  -1  10  -7    1.88    0.53 
  -1  10  -8    3.59    1.31 
  -1 -10  -8    3.97    1.16 
  -1 -10  -8    4.42    1.12 
  -1  10  -8    3.36    0.61 
  -1  10  -9   -0.03    0.13 
  -1 -10  -9   -0.07    0.11 
  -1  10  -9    0.03    0.10 
  -1 -10  -9    0.10    0.19 
  -1 -10 -10    2.01    0.58 
  -1 -10 -10    1.70    0.77 
  -1  10 -10    1.46    0.86 
  -1  10 -10    1.50    0.46 
  -1  10 -11    0.78    0.35 
  -1 -10 -11    1.09    0.35 
  -1 -10 -11    0.88    0.43 
  -1  10 -11    0.85    0.40 
  -1  10 -12    9.97    1.29 
  -1 -10 -12   11.87    1.63 
  -1 -10 -12   11.38    2.05 
  -1  10 -12   10.90    2.22 
  -1 -10 -13    7.86    1.69 
  -1 -10 -13    5.50    0.86 
  -1  10 -13    5.65    0.87 
  -1  10 -13    6.19    0.96 
  -1  10 -14    7.40    1.51 
  -1  10 -14    7.48    1.47 
  -1 -10 -14    7.53    1.82 
  -1 -10 -14    7.35    1.37 
  -1 -10 -15    0.35    0.19 
  -1 -10 -15    0.51    0.25 
  -1  10 -15    0.29    0.19 
  -1  10 -15    0.42    0.32 
   1  10  16   -0.08    0.11 
  -1 -10 -16    0.03    0.07 
  -1  10 -16    0.12    0.09 
  -1  10 -16   -0.01    0.07 
   1  11 -16    0.28    0.15 
   1 -11 -16    0.36    0.16 
  -1  11  16    0.18    0.29 
   1  11 -15    0.04    0.08 
   1  11 -15    0.02    0.16 
   1 -11 -15    0.10    0.18 
  -1  11  15    0.08    0.13 
   1  11 -14    0.38    0.26 
   1  11 -14    0.66    0.42 
   1 -11 -14    1.17    0.30 
  -1  11  14    1.07    0.35 
   1  11 -13    4.43    1.06 
   1  11 -13    3.41    0.60 
   1 -11 -13    4.58    1.13 
  -1  11  13    4.23    0.82 
   1  11 -12    0.03    0.14 
   1  11 -12    0.14    0.12 
   1 -11 -12    0.17    0.14 
  -1  11  12   -0.24    0.16 
   1  11 -11   -0.08    0.25 
   1  11 -11    0.05    0.20 
   1 -11 -11    0.03    0.26 
  -1  11  11   -0.19    0.17 
   1  11 -10    3.96    0.88 
   1  11 -10    3.36    0.68 
   1 -11 -10    3.98    0.73 
   1 -11 -10    4.56    0.70 
  -1 -11  10    0.32    0.69 
   1 -11  -9    4.00    1.18 
   1  11  -9    3.87    0.90 
   1  11  -9    3.34    1.20 
   1 -11  -9    4.23    0.75 
  -1 -11   9    2.37    0.76 
   1  11  -8    1.56    0.40 
   1  11  -8    1.05    0.44 
   1 -11  -8    1.03    0.38 
   1 -11  -8    0.85    0.26 
   1 -11  -8    1.16    0.39 
  -1 -11   8    0.57    0.25 
  -1 -11   8    0.68    0.41 
   1  11  -7   18.38    3.42 
   1  11  -7   17.82    1.57 
   1 -11  -7   20.51    2.43 
   1 -11  -7   22.44    3.13 
   1 -11  -7   20.80    2.03 
  -1 -11   7   20.17    2.39 
  -1 -11   7   17.70    2.32 
   1  11  -6    1.65    0.30 
   1  11  -6    1.63    0.51 
   1 -11  -6    1.64    0.40 
   1 -11  -6    1.71    0.43 
   1 -11  -6    1.90    0.37 
  -1 -11   6    1.59    0.56 
  -1 -11   6    0.68    0.55 
  -1  11   6    0.10    0.39 
   1  11  -5    1.93    0.69 
   1 -11  -5    1.76    0.58 
   1 -11  -5    1.48    0.51 
  -1 -11   5    1.39    0.31 
  -1 -11   5    1.09    0.30 
  -1  11   5   -0.00    0.30 
   1 -11  -4    0.24    0.29 
   1 -11  -4    0.27    0.29 
  -1 -11   4    0.22    0.16 
  -1 -11   4    0.24    0.17 
  -1  11   4    0.13    0.15 
  -1  11   4    0.14    0.23 
   1 -11  -3   21.30    1.96 
   1  11  -3   20.02    2.20 
   1 -11  -3   21.13    1.85 
  -1 -11   3   19.02    1.84 
  -1 -11   3   21.09    2.63 
  -1  11   3   19.97    1.71 
   1 -11  -2    0.92    0.54 
   1  11  -2    1.31    0.42 
   1 -11  -2    1.26    0.36 
  -1 -11   2    1.27    0.37 
  -1 -11   2    1.09    0.54 
  -1  11   2    1.19    0.33 
   1 -11  -1    2.28    0.48 
   1 -11  -1    1.82    0.69 
  -1  11   1    2.17    0.45 
  -1 -11   1    2.29    0.48 
  -1 -11   1    2.11    0.46 
   1  11   0    1.14    0.38 
   1 -11   0    1.03    0.30 
   1 -11   0    1.07    0.35 
  -1 -11   0    1.20    0.34 
   1  11   1   13.89    1.55 
   1 -11   1   13.86    1.47 
   1 -11   1   14.51    1.85 
  -1  11  -1   15.33    2.37 
  -1 -11  -1   13.51    1.44 
  -1 -11  -1   13.51    2.19 
   1 -11   2   34.20    3.50 
   1  11   2   34.35    3.01 
   1 -11   2   31.59    2.81 
  -1 -11  -2   33.43    2.90 
  -1 -11  -2   34.00    2.93 
  -1  11  -2   31.97    3.05 
   1 -11   3    0.57    0.24 
   1  11   3    0.72    0.50 
   1 -11   3    0.67    0.30 
  -1  11  -3    2.04    0.36 
  -1 -11  -3    0.64    0.48 
  -1 -11  -3    0.55    0.52 
   1  11   4   11.68    1.82 
   1 -11   4   10.67    0.94 
   1 -11   4   10.21    1.17 
  -1 -11  -4   10.14    1.70 
  -1 -11  -4   10.51    1.27 
  -1  11  -4   10.55    0.92 
  -1  11  -4   10.36    2.11 
   1 -11   5    1.16    0.58 
   1  11   5    1.19    0.61 
   1 -11   5    1.14    0.30 
  -1  11  -5    2.93    0.33 
  -1 -11  -5    0.94    0.57 
  -1 -11  -5    1.24    0.44 
  -1 -11  -5    1.29    0.36 
  -1  11  -5    1.05    0.79 
   1  11   6    2.93    0.97 
   1 -11   6    3.79    0.92 
  -1 -11  -6    4.17    1.16 
  -1 -11  -6    4.41    1.03 
  -1 -11  -6    4.37    0.58 
  -1  11  -6    3.87    0.91 
  -1  11  -6    4.39    0.85 
   1 -11   7    0.06    0.11 
  -1 -11  -7    0.19    0.15 
  -1 -11  -7    0.12    0.16 
  -1  11  -7    0.07    0.29 
  -1  11  -7    0.06    0.20 
  -1 -11  -7   -0.11    0.18 
  -1 -11  -8   10.82    1.33 
  -1 -11  -8   11.64    2.32 
  -1  11  -8   11.13    2.44 
  -1  11  -8    9.39    1.75 
  -1  11  -9    1.61    0.55 
  -1  11  -9    1.25    0.65 
  -1 -11  -9    1.73    0.50 
  -1 -11  -9    1.54    0.78 
  -1 -11 -10   41.27    4.59 
  -1 -11 -10   30.51    4.57 
  -1  11 -10   27.85    4.83 
  -1  11 -10   27.05    3.80 
  -1  11 -11    0.18    0.26 
  -1 -11 -11   -0.14    0.33 
  -1 -11 -11    0.21    0.19 
  -1  11 -11    0.18    0.21 
  -1 -11 -12    2.63    0.87 
  -1 -11 -12    2.69    0.98 
  -1  11 -12    2.09    0.80 
  -1  11 -12    2.67    0.95 
  -1 -11 -13    0.87    0.31 
  -1 -11 -13    0.87    0.36 
  -1  11 -13    0.91    0.34 
  -1  11 -13    0.74    0.47 
   1  11  14   -0.00    0.31 
  -1 -11 -14    0.62    0.41 
  -1 -11 -14    1.01    0.32 
  -1  11 -14    0.73    0.25 
  -1  11 -14    1.66    0.44 
   1  11  15    1.33    0.28 
   1 -11  15   -0.08    0.21 
  -1 -11 -15    1.35    0.34 
  -1  11 -15    0.81    0.33 
   1 -12 -15    0.37    0.19 
  -1  12  15    0.23    0.20 
  -1 -12  15    0.02    0.10 
   1  12 -14    1.22    0.70 
   1  12 -14    3.21    0.42 
   1 -12 -14    4.40    0.51 
  -1  12  14    1.95    0.90 
   1  12 -13   -0.06    0.17 
   1  12 -13   -0.10    0.14 
   1 -12 -13   -0.00    0.17 
  -1  12  13    0.06    0.12 
   1 -12 -12    0.68    0.29 
   1  12 -12    0.46    0.36 
   1  12 -12    0.61    0.29 
  -1  12  12    0.65    0.31 
   1  12 -11    2.64    0.76 
   1  12 -11    3.28    1.04 
   1 -12 -11    3.80    1.04 
  -1  12  11    2.97    0.64 
   1  12 -10    0.81    0.38 
   1  12 -10    0.84    0.43 
   1 -12 -10    0.98    0.37 
  -1  12  10    0.85    0.37 
   1  12  -9    1.39    0.42 
   1  12  -9    1.60    0.63 
   1 -12  -9    1.34    0.59 
  -1 -12   9    0.17    0.25 
  -1  12   9    1.71    0.37 
   1  12  -8    0.48    0.29 
   1  12  -8    0.40    0.28 
   1 -12  -8    0.66    0.26 
   1 -12  -8    0.31    0.18 
  -1 -12   8    0.26    0.28 
  -1 -12   8    0.20    0.18 
  -1  12   8    0.46    0.24 
   1  12  -7    2.40    0.59 
   1 -12  -7    2.23    0.65 
   1 -12  -7    1.98    0.85 
  -1 -12   7    1.14    0.38 
  -1 -12   7    1.90    0.40 
  -1  12   7    2.18    0.47 
   1  12  -6    1.44    0.82 
   1 -12  -6    1.73    0.60 
   1 -12  -6    1.53    0.73 
  -1  12   6    1.32    0.38 
  -1 -12   6    0.89    0.55 
  -1 -12   6    1.34    0.58 
   1 -12  -5    8.98    1.09 
   1 -12  -5    9.09    1.20 
   1  12  -5    9.52    1.40 
  -1  12   5    8.16    0.98 
  -1 -12   5    8.59    1.64 
  -1 -12   5    9.84    1.53 
   1 -12  -4    8.70    1.68 
   1  12  -4    9.08    2.02 
   1 -12  -4    8.09    1.67 
  -1 -12   4    7.66    1.62 
  -1 -12   4    7.81    1.50 
   1 -12  -3    0.06    0.26 
   1 -12  -3    0.07    0.24 
  -1 -12   3    0.04    0.14 
  -1 -12   3    0.11    0.24 
  -1  12   3    0.24    0.21 
   1 -12  -2    2.19    0.97 
   1  12  -2    5.88    0.73 
   1 -12  -2    1.94    0.56 
  -1 -12   2    2.02    0.95 
  -1 -12   2    1.83    0.57 
  -1  12   2    6.26    0.89 
   1  12  -1    2.66    0.66 
   1 -12  -1    2.58    0.96 
   1 -12  -1    1.79    0.85 
  -1 -12   1    1.43    0.92 
  -1 -12   1    2.18    0.92 
  -1  12   1    7.13    0.96 
   1 -12   0   12.98    1.54 
   1 -12   0   12.23    1.95 
  -1  12   0   18.72    2.37 
  -1 -12   0   13.32    2.30 
  -1 -12   0   14.97    2.25 
   1 -12   1    0.51    0.19 
   1  12   1    0.39    0.43 
   1 -12   1    0.34    0.24 
  -1 -12  -1    0.37    0.38 
  -1 -12  -1    0.23    0.24 
  -1  12  -1    0.32    0.25 
   1 -12   2    1.74    0.34 
   1  12   2    1.52    0.71 
   1 -12   2    1.37    0.70 
  -1 -12  -2    1.24    0.70 
  -1  12  -2    1.35    0.47 
   1  12   3    1.24    0.37 
   1 -12   3    1.07    0.58 
   1 -12   3    1.10    0.44 
  -1 -12  -3    1.06    0.58 
  -1 -12  -3    0.85    0.61 
  -1  12  -3    0.83    0.67 
   1  12   4    2.42    0.48 
   1 -12   4    1.64    0.60 
   1 -12   4    2.34    0.78 
  -1 -12  -4    2.17    0.48 
  -1  12  -4    2.56    0.97 
  -1 -12  -4    2.02    0.53 
   1 -12   5    4.27    0.41 
   1  12   5    1.93    0.52 
   1 -12   5    2.20    0.82 
   1 -12   5    1.44    0.63 
  -1 -12  -5    2.17    0.51 
  -1 -12  -5    1.97    0.98 
  -1  12  -5    2.88    0.69 
   1 -12   6    5.99    0.82 
  -1 -12  -6    6.99    1.02 
  -1 -12  -6    6.99    0.83 
  -1 -12  -6    6.43    1.28 
  -1  12  -6    7.66    1.81 
   1 -12   7    0.24    0.26 
  -1  12  -7    0.30    0.41 
  -1 -12  -7    0.27    0.19 
  -1 -12  -7    0.21    0.16 
  -1 -12  -7    0.42    0.37 
  -1  12  -7    0.18    0.16 
  -1 -12  -8    0.56    0.25 
  -1 -12  -8    0.72    0.46 
  -1  12  -8    0.25    0.21 
  -1  12  -8    0.41    0.32 
  -1 -12  -9    1.23    0.35 
  -1 -12  -9    1.27    0.40 
  -1  12  -9    0.66    0.30 
  -1  12  -9    1.02    0.71 
  -1 -12 -10    3.35    0.61 
  -1 -12 -10    2.96    0.60 
  -1  12 -10    3.17    1.11 
  -1  12 -10    2.16    0.50 
  -1 -12 -11    0.10    0.29 
  -1 -12 -11    0.13    0.19 
  -1  12 -11    0.24    0.16 
  -1  12 -11    0.17    0.21 
   1  12  12    0.08    0.34 
  -1  12 -12    0.90    0.28 
  -1 -12 -12    1.38    0.32 
  -1  12 -12    1.63    0.57 
   1  12  13    0.01    0.10 
   1 -12  13    0.02    0.08 
  -1 -12 -13   -0.05    0.14 
  -1  12 -13    0.02    0.10 
   1 -12  14    0.14    0.10 
   1  12  14    0.11    0.14 
  -1 -12 -14    0.04    0.11 
  -1  12 -14    0.10    0.12 
   1 -13 -13    4.71    0.55 
   1  13 -13    4.39    0.53 
  -1 -13  13    3.22    0.37 
  -1  13  13    3.73    0.57 
   1 -13 -12    1.05    0.32 
   1  13 -12    1.01    0.32 
  -1 -13  12   -0.01    0.13 
  -1  13  12    0.73    0.30 
   1  13 -11    6.28    0.92 
   1 -13 -11    6.05    0.88 
  -1  13  11    6.50    1.29 
   1  13 -10    0.01    0.17 
   1 -13 -10    0.02    0.16 
  -1  13  10   -0.02    0.14 
   1 -13  -9    0.44    0.23 
   1  13  -9    0.24    0.26 
  -1  13   9    0.21    0.33 
   1 -13  -8    2.39    0.80 
   1  13  -8    1.96    0.87 
   1 -13  -8    1.32    0.54 
  -1  13   8    2.15    0.66 
  -1 -13   8    1.53    0.33 
  -1 -13   8    1.69    0.32 
   1  13  -7    1.16    0.46 
   1 -13  -7    1.14    0.32 
   1 -13  -7    1.40    0.41 
  -1 -13   7    1.11    0.29 
  -1 -13   7    1.00    0.49 
  -1  13   7    0.94    0.52 
   1 -13  -6    4.93    1.14 
   1 -13  -6    5.18    1.33 
   1  13  -6    4.86    0.92 
  -1 -13   6    4.28    0.62 
  -1 -13   6    3.86    1.07 
   1  13  -5    7.64    1.94 
   1 -13  -5    8.25    1.70 
   1 -13  -5    6.82    1.59 
  -1 -13   5    7.54    1.00 
  -1 -13   5    7.66    0.91 
   1 -13  -4   12.46    1.48 
   1  13  -4   20.39    1.95 
   1 -13  -4   13.82    1.58 
  -1 -13   4   12.73    2.06 
  -1 -13   4   12.64    1.51 
   1 -13  -3    1.73    0.46 
   1  13  -3    1.96    0.56 
   1 -13  -3    1.92    0.74 
  -1  13   3    1.57    0.39 
  -1 -13   3    1.91    0.47 
  -1 -13   3    1.41    0.69 
   1 -13  -2   -0.03    0.15 
   1  13  -2    0.07    0.20 
   1 -13  -2   -0.02    0.11 
  -1  13   2   -0.01    0.09 
  -1 -13   2   -0.02    0.16 
  -1 -13   2    0.06    0.16 
   1  13  -1    1.12    0.62 
   1 -13  -1    0.88    0.30 
   1 -13  -1    0.92    0.57 
  -1 -13   1    0.84    0.32 
  -1 -13   1    0.81    0.53 
  -1  13   1    0.85    0.33 
   1 -13   0    3.64    1.04 
   1  13   0    3.48    0.75 
   1 -13   0    3.35    0.57 
  -1  13   0    3.70    0.67 
  -1 -13   0    3.70    1.07 
  -1 -13   0    2.90    0.64 
   1 -13   1    4.32    1.16 
   1  13   1    4.61    0.78 
   1 -13   1    3.50    0.96 
  -1 -13  -1    4.20    1.15 
  -1 -13  -1    3.89    0.74 
  -1  13  -1    3.80    1.21 
   1  13   2    6.67    0.93 
   1 -13   2    6.13    1.47 
   1 -13   2    5.01    1.11 
  -1  13  -2    6.57    1.59 
  -1 -13  -2    5.77    0.87 
  -1 -13  -2    6.29    0.96 
   1  13   3    1.12    0.36 
   1 -13   3    0.89    0.44 
   1 -13   3    0.94    0.59 
  -1 -13  -3    0.98    0.38 
  -1  13  -3    1.12    0.68 
  -1 -13  -3    1.19    0.35 
   1 -13   4    0.07    0.13 
   1  13   4    0.22    0.28 
   1 -13   4    0.23    0.19 
  -1 -13  -4    0.21    0.28 
  -1 -13  -4    0.20    0.32 
  -1  13  -4    0.36    0.23 
   1  13   5   20.93    2.54 
   1 -13   5   17.12    1.87 
  -1  13  -5   21.08    3.62 
  -1 -13  -5   20.23    2.13 
  -1 -13  -5   21.71    2.77 
   1 -13   6   10.74    1.73 
  -1 -13  -6   11.16    1.18 
  -1 -13  -6   11.28    1.45 
  -1  13  -6   12.10    2.48 
   1 -13   7    0.20    0.27 
   1  13   7    0.31    0.17 
   1 -13   7    0.18    0.15 
  -1 -13  -7    0.24    0.26 
  -1 -13  -7    0.36    0.40 
  -1  13  -7    0.54    0.27 
   1 -13   8   -0.01    0.06 
   1  13   8    0.02    0.08 
  -1  13  -8   -0.00    0.19 
  -1 -13  -8   -0.03    0.11 
   1 -13   9    0.02    0.09 
   1  13   9    0.14    0.11 
  -1 -13  -9   -0.08    0.22 
  -1 -13  -9    0.01    0.22 
  -1  13  -9   -0.09    0.25 
   1  13  10    0.09    0.15 
   1 -13  10    0.09    0.12 
  -1 -13 -10    0.24    0.17 
  -1  13 -10    0.20    0.19 
   1 -13  11    0.14    0.14 
   1  13  11    0.29    0.18 
  -1  13 -11    0.61    0.35 
  -1 -13 -11    0.29    0.31 
   1 -13  12    0.89    0.26 
   1  13  12    1.17    0.33 
  -1  13 -12    2.37    0.38 
  -1 -13 -12    1.28    0.34 
   1  13  13    0.55    0.33 
   1 -13  13    0.35    0.15 
  -1 -13 -13    0.53    0.31 
  -1  13 -13    1.30    0.35 
   1  14 -12    1.64    0.31 
   1 -14 -12    0.56    0.47 
   1  14 -11    1.01    0.38 
   1 -14 -11    0.47    0.21 
  -1  14  11    0.31    0.27 
   1  14 -10    0.22    0.17 
   1 -14 -10    0.16    0.25 
  -1  14  10    0.11    0.11 
   1 -14  -9   -0.11    0.16 
   1  14  -9   -0.05    0.18 
  -1  14   9    0.02    0.07 
   1 -14  -8    0.32    0.20 
   1 -14  -8    0.15    0.13 
   1  14  -8    0.42    0.23 
  -1 -14   8    0.26    0.21 
  -1 -14   8    0.20    0.12 
  -1  14   8    0.23    0.13 
   1 -14  -7    0.07    0.27 
   1  14  -7    0.07    0.30 
   1 -14  -7   -0.04    0.21 
  -1 -14   7    0.15    0.12 
  -1 -14   7    0.15    0.11 
   1 -14  -6    0.89    0.30 
   1  14  -6    0.85    0.36 
   1 -14  -6    0.75    0.26 
  -1 -14   6    0.53    0.21 
  -1 -14   6    0.53    0.25 
   1  14  -5   -0.05    0.16 
   1 -14  -5   -0.01    0.22 
   1 -14  -5    0.11    0.13 
  -1 -14   5    0.11    0.20 
  -1 -14   5    0.06    0.11 
   1 -14  -4    1.37    0.66 
   1  14  -4    2.23    0.84 
   1 -14  -4    1.44    0.67 
  -1 -14   4    1.53    0.66 
  -1 -14   4    1.44    0.36 
   1 -14  -3    0.08    0.21 
   1 -14  -3   -0.05    0.12 
  -1 -14   3    0.11    0.11 
  -1 -14   3   -0.01    0.20 
   1 -14  -2   -0.01    0.09 
   1 -14  -2   -0.02    0.10 
   1  14  -2    0.05    0.12 
  -1 -14   2    0.08    0.15 
  -1  14   2    0.09    0.14 
  -1 -14   2   -0.07    0.10 
   1 -14  -1    2.15    0.60 
   1  14  -1    2.86    0.66 
   1 -14  -1    1.94    0.78 
  -1  14   1    8.28    0.90 
  -1 -14   1    1.86    0.86 
  -1 -14   1    2.00    0.59 
   1  14   0    0.12    0.31 
   1 -14   0    0.10    0.23 
   1 -14   0    0.12    0.18 
  -1 -14   0    0.07    0.27 
  -1 -14   0    0.40    0.29 
  -1  14   0    0.14    0.27 
   1 -14   1    1.71    0.43 
   1  14   1    6.42    0.92 
   1 -14   1    2.07    0.55 
  -1  14  -1    2.08    0.53 
  -1 -14  -1    2.27    0.85 
  -1 -14  -1    2.27    0.51 
   1 -14   2    0.97    0.29 
   1  14   2    0.44    0.59 
   1 -14   2    1.28    0.38 
  -1  14  -2    1.40    0.40 
  -1 -14  -2    1.22    0.59 
   1 -14   3    0.14    0.12 
   1 -14   3    0.16    0.17 
   1  14   3    0.06    0.26 
  -1  14  -3    0.20    0.20 
  -1 -14  -3    0.12    0.28 
  -1 -14  -3    0.16    0.29 
   1  14   4    2.44    0.82 
   1 -14   4    2.70    0.91 
  -1 -14  -4    3.53    0.62 
  -1 -14  -4    2.67    0.57 
  -1  14  -4    2.77    1.08 
   1 -14   5    3.46    0.99 
  -1 -14  -5    4.47    0.75 
  -1 -14  -5    3.81    0.63 
  -1  14  -5    3.90    1.30 
   1 -14   6    4.33    0.58 
  -1  14  -6    4.29    0.84 
  -1 -14  -6    3.28    0.91 
  -1 -14  -6    3.89    1.24 
   1 -14   7    0.12    0.13 
  -1 -14  -7    0.32    0.20 
  -1 -14  -7    0.15    0.13 
  -1  14  -7    0.37    0.36 
  -1  14  -8    3.45    1.12 
  -1 -14  -8    2.95    0.99 
   1 -14   9   -0.01    0.12 
   1  14   9    0.03    0.15 
  -1  14  -9    0.16    0.16 
  -1 -14  -9    0.20    0.14 
   1  14  10    0.44    0.27 
   1 -14  10    0.38    0.23 
  -1  14 -10    1.11    0.45 
  -1 -14 -10    1.12    0.39 
   1 -14  11    0.01    0.09 
   1  14  11    0.00    0.07 
  -1 -14 -11    0.17    0.10 
  -1  14 -11    0.03    0.11 
   1 -15  -9    0.00    0.12 
   1  15  -9    0.01    0.09 
   1 -15  -8    0.08    0.14 
   1  15  -8    0.08    0.17 
   1 -15  -8   -0.02    0.09 
  -1 -15   8    0.01    0.08 
   1 -15  -7    6.12    0.68 
   1  15  -7    5.02    0.82 
   1 -15  -7    5.12    0.53 
  -1 -15   7    4.56    0.52 
  -1 -15   7    4.73    0.42 
   1 -15  -6    4.60    0.99 
   1  15  -6    4.27    1.34 
   1 -15  -6    5.49    1.11 
  -1 -15   6    6.00    0.80 
  -1 -15   6    4.36    0.91 
   1  15  -5    4.62    1.23 
   1 -15  -5    3.65    0.97 
   1 -15  -5    4.27    0.66 
  -1 -15   5    3.89    0.61 
  -1 -15   5    4.52    0.78 
   1  15  -4    0.94    0.36 
   1 -15  -4    1.08    0.31 
   1 -15  -4    0.91    0.31 
  -1 -15   4    0.84    0.30 
  -1 -15   4    0.64    0.40 
   1  15  -3    0.06    0.17 
   1 -15  -3    0.11    0.15 
   1 -15  -3    0.05    0.23 
  -1 -15   3    0.07    0.13 
  -1 -15   3    0.20    0.15 
   1  15  -2    0.35    0.37 
   1 -15  -2    0.18    0.29 
   1 -15  -2    0.29    0.35 
  -1 -15   2    0.33    0.21 
  -1 -15   2    0.28    0.18 
  -1  15   2    0.22    0.27 
   1 -15  -1    0.95    0.34 
   1  15  -1    1.54    0.74 
   1 -15  -1    0.97    0.71 
  -1 -15   1    0.86    0.38 
  -1 -15   1    0.93    0.43 
  -1  15   1    3.37    0.36 
   1 -15   0    0.60    0.20 
   1  15   0    0.51    0.46 
   1 -15   0    0.46    0.45 
  -1 -15   0    0.32    0.41 
  -1 -15   0    0.50    0.27 
  -1  15   0    0.76    0.39 
   1 -15   1    0.49    0.20 
   1 -15   1    0.83    0.47 
   1  15   1    0.53    0.45 
  -1  15  -1    0.67    0.44 
  -1 -15  -1    0.58    0.42 
  -1 -15  -1    0.73    0.27 
   1  15   2    7.00    0.85 
   1 -15   2    5.83    1.00 
   1 -15   2    6.60    1.46 
  -1  15  -2    6.38    1.51 
  -1 -15  -2    7.49    0.93 
  -1 -15  -2    6.83    0.90 
   1  15   3    8.74    0.94 
   1 -15   3    7.74    1.64 
  -1 -15  -3    9.10    1.08 
  -1 -15  -3    9.62    1.05 
  -1  15  -3    9.04    1.85 
   1  15   4    0.14    0.26 
   1 -15   4    0.43    0.21 
  -1 -15  -4    0.35    0.35 
  -1 -15  -4    0.30    0.31 
  -1  15  -4    0.33    0.23 
   1 -15   5    0.09    0.15 
  -1 -15  -5    0.24    0.24 
  -1 -15  -5    0.30    0.30 
  -1  15  -5    0.27    0.20 
   1 -15   6   -0.00    0.12 
  -1 -15  -6   -0.00    0.11 
  -1 -15  -6   -0.03    0.08 
  -1  15  -6   -0.01    0.19 
   1 -15   7    3.98    0.42 
  -1 -15  -7    7.04    1.04 
  -1 -15  -7    4.57    0.65 
  -1  15  -7    2.50    1.17 
  -1  15  -8    0.12    0.17 
  -1 -15  -8    0.20    0.15 
  -1  15  -9    0.26    0.36 
  -1 -15  -9    0.60    0.31 
   1 -16  -7    0.22    0.22 
   1  16  -7    0.33    0.28 
   1 -16  -6    0.29    0.25 
   1  16  -6    0.49    0.31 
   1 -16  -6    0.25    0.20 
  -1 -16   6    0.32    0.13 
   1 -16  -5    0.07    0.10 
   1 -16  -5    0.01    0.10 
   1  16  -5    0.26    0.13 
  -1 -16   5    0.11    0.10 
  -1 -16   5    0.00    0.11 
   1  16  -4    0.25    0.36 
   1 -16  -4    0.48    0.28 
   1 -16  -4    0.54    0.31 
  -1 -16   4    0.33    0.22 
  -1 -16   4    0.41    0.29 
   1 -16  -3    0.12    0.17 
   1 -16  -3    0.08    0.20 
  -1 -16   3    0.10    0.15 
  -1 -16   3   -0.01    0.19 
   1 -16  -2    0.08    0.08 
   1 -16  -2   -0.15    0.17 
   1  16  -2    0.27    0.17 
  -1 -16   2   -0.02    0.13 
  -1 -16   2   -0.16    0.16 
   1 -16  -1    0.72    0.25 
   1  16  -1    0.58    0.23 
   1 -16  -1    0.48    0.19 
  -1 -16   1    0.53    0.20 
  -1 -16   1    0.84    0.39 
   1 -16   0    0.98    0.37 
   1 -16   0    1.27    0.33 
   1  16   0    0.86    0.29 
  -1  16   0    0.96    0.27 
  -1 -16   0    1.27    0.27 
  -1 -16   0    1.73    0.52 
   1  16   1    0.11    0.14 
   1 -16   1    0.07    0.16 
   1 -16   1    0.09    0.16 
  -1 -16  -1    0.13    0.13 
  -1 -16  -1    0.31    0.25 
  -1  16  -1    0.37    0.14 
   1 -16   2    0.68    0.24 
   1 -16   2    0.49    0.23 
   1  16   2    0.71    0.20 
  -1 -16  -2    0.77    0.41 
  -1 -16  -2    1.04    0.36 
  -1  16  -2    0.60    0.24 
   1  16   3    5.59    0.51 
   1 -16   3    5.54    1.05 
  -1  16  -3    5.51    1.13 
  -1 -16  -3    6.29    0.71 
  -1 -16  -3    6.46    1.10 
   1 -16   4    0.23    0.20 
  -1  16  -4    0.08    0.24 
  -1 -16  -4    0.15    0.13 
  -1 -16  -4    0.16    0.14 
   1 -16   5    0.14    0.11 
  -1 -16  -5    0.30    0.22 
  -1 -16  -5    0.06    0.17 
  -1  16  -5    0.16    0.23 
  -1  16  -6    3.79    0.56 
  -1 -16  -6    3.95    0.51 
   2   0 -20    0.02    0.05 
   2   0 -19   -0.02    0.12 
   2   0 -18    6.92    0.74 
   2   0 -17   -0.02    0.15 
   2   0 -16    5.16    0.67 
   2   0 -16    4.23    0.59 
   2   0 -15    0.11    0.13 
   2   0 -15   -0.11    0.15 
   2   0 -14    0.22    0.16 
   2   0 -14    0.18    0.14 
   2   0 -13    0.06    0.16 
   2   0 -13    0.06    0.11 
   2   0 -12    0.57    0.19 
   2   0 -12    0.54    0.23 
   2   0 -12    0.61    0.33 
  -2   0  12    0.67    0.20 
   2   0 -11   -0.05    0.11 
   2   0 -11   -0.02    0.05 
   2   0 -11    0.30    0.12 
  -2   0  11    0.02    0.07 
  -2   0  11    0.00    0.07 
   2   0 -10    0.02    0.08 
   2   0 -10    0.09    0.06 
   2   0 -10    0.01    0.07 
  -2   0  10    0.04    0.11 
  -2   0  10   -0.02    0.12 
  -2   0  10   -0.01    0.08 
   2   0  -9    0.11    0.09 
   2   0  -9   -0.00    0.08 
   2   0  -9    0.09    0.06 
   2   0  -9   -0.01    0.03 
  -2   0   9    0.00    0.10 
  -2   0   9    0.02    0.04 
  -2   0   9    0.03    0.07 
  -2   0   9   -0.04    0.06 
   2   0  -8   18.51    1.59 
   2   0  -8   17.30    1.18 
   2   0  -8   15.20    0.94 
  -2   0   8   14.28    0.49 
  -2   0   8   15.79    1.01 
  -2   0   8   19.60    0.78 
  -2   0   8   18.16    1.43 
   2   0  -7   -0.00    0.06 
   2   0  -7   -0.01    0.02 
   2   0  -7    0.02    0.08 
   2   0  -7    0.06    0.07 
   2   0  -7   -0.01    0.02 
  -2   0   7    0.02    0.08 
  -2   0   7    0.02    0.07 
  -2   0   7    0.04    0.03 
   2   0  -6  111.00    6.45 
   2   0  -6  129.25    8.38 
   2   0  -6  108.94    7.20 
   2   0  -6  118.98    7.84 
  -2   0   6  110.92    6.50 
  -2   0   6  135.23    7.43 
  -2   0   6  121.63    8.60 
  -2   0   6  109.63    7.39 
   2   0  -5    0.04    0.05 
   2   0  -5    0.04    0.03 
   2   0  -5    0.01    0.02 
   2   0  -5    0.02    0.09 
   2   0  -5    0.02    0.04 
  -2   0   5    0.15    0.03 
  -2   0   5    0.05    0.09 
  -2   0   5    0.05    0.04 
  -2   0   5    0.45    0.09 
   2   0  -4  484.85   55.57 
   2   0  -4  532.80   59.43 
   2   0  -4  526.64   60.16 
   2   0  -4  472.62   50.39 
   2   0  -4  485.35   57.06 
  -2   0   4  543.69   57.49 
  -2   0   4  507.81   59.30 
  -2   0   4  487.97   56.12 
   2   0  -3    0.01    0.02 
   2   0  -3    0.04    0.02 
   2   0  -3    0.02    0.03 
   2   0  -3    0.00    0.04 
   2   0  -3    0.06    0.07 
  -2   0   3   -0.00    0.04 
  -2   0   3    0.02    0.04 
  -2   0   3   -0.02    0.04 
   2   0  -2  296.70   23.64 
   2   0  -2  290.99   25.04 
   2   0  -2  282.76   24.43 
   2   0  -2  290.92   25.70 
  -2   0   2  273.48   23.26 
  -2   0   2  290.30   25.21 
  -2   0   2  294.52   24.53 
  -2   0   2  286.53   24.75 
   2   0  -1    0.02    0.03 
   2   0  -1    0.02    0.03 
   2   0  -1   -0.01    0.04 
   2   0  -1    0.03    0.04 
  -2   0   1    0.01    0.02 
  -2   0   1    0.02    0.03 
  -2   0   1    0.01    0.02 
  -2   0   1    0.03    0.04 
   2   0   0    9.69    0.42 
   2   0   0    7.75    0.36 
   2   0   0    7.68    0.44 
   2   0   0    8.47    0.45 
  -2   0   0    8.38    0.26 
  -2   0   0    7.74    0.23 
  -2   0   0    8.74    0.29 
  -2   0   0    7.78    0.42 
  -2   0   0    7.55    0.29 
   2   0   1    0.06    0.03 
   2   0   1    0.00    0.02 
   2   0   1   -0.02    0.05 
  -2   0  -1    0.01    0.03 
  -2   0  -1    0.00    0.01 
  -2   0  -1    0.02    0.04 
  -2   0  -1    0.02    0.05 
   2   0   2    4.63    0.16 
   2   0   2    4.96    0.28 
   2   0   2    4.70    0.32 
  -2   0  -2    4.61    0.53 
  -2   0  -2    4.74    0.29 
  -2   0  -2    4.80    0.33 
  -2   0  -2    4.86    0.46 
   2   0   3    0.01    0.02 
   2   0   3    0.02    0.05 
   2   0   3    0.01    0.07 
  -2   0  -3   -0.02    0.01 
  -2   0  -3    0.00    0.03 
  -2   0  -3   -0.02    0.07 
  -2   0  -3    0.10    0.04 
   2   0   4   52.08    2.91 
   2   0   4   52.66    2.28 
   2   0   4   54.11    2.76 
  -2   0  -4   53.68    3.01 
  -2   0  -4   52.53    3.26 
  -2   0  -4   53.18    2.14 
  -2   0  -4   53.13    2.37 
  -2   0  -4   48.65    2.21 
   2   0   5   -0.07    0.08 
   2   0   5   -0.01    0.04 
   2   0   5    0.06    0.04 
  -2   0  -5   -0.04    0.08 
  -2   0  -5    0.04    0.05 
  -2   0  -5   -0.03    0.07 
  -2   0  -5    0.02    0.02 
  -2   0  -5    0.03    0.01 
   2   0   6    7.73    0.49 
   2   0   6    6.87    0.41 
   2   0   6    6.77    0.34 
   2   0   6    6.79    0.40 
  -2   0  -6   11.49    0.58 
  -2   0  -6    6.34    0.44 
  -2   0  -6    7.55    0.43 
  -2   0  -6    6.63    0.48 
   2   0   7    0.10    0.07 
   2   0   7    0.04    0.05 
   2   0   7    0.01    0.05 
   2   0   7    0.00    0.10 
  -2   0  -7    0.14    0.07 
  -2   0  -7    0.02    0.04 
  -2   0  -7    0.00    0.09 
  -2   0  -7    0.00    0.06 
   2   0   8   89.28    5.83 
   2   0   8   91.09    6.64 
   2   0   8   77.26    5.49 
   2   0   8  107.56    6.12 
  -2   0  -8   66.39    4.79 
  -2   0  -8   82.04    6.38 
  -2   0  -8   95.59    6.67 
  -2   0  -8   81.46    5.33 
   2   0   9    0.04    0.06 
   2   0   9    0.03    0.04 
   2   0   9   -0.04    0.05 
   2   0   9   -0.03    0.07 
  -2   0  -9    0.00    0.10 
  -2   0  -9   -0.09    0.08 
  -2   0  -9   -0.03    0.06 
  -2   0  -9   -0.04    0.07 
   2   0  10    0.27    0.18 
   2   0  10    0.38    0.21 
   2   0  10    0.32    0.16 
   2   0  10    0.26    0.08 
  -2   0 -10    0.34    0.10 
  -2   0 -10    0.28    0.19 
  -2   0 -10    0.35    0.09 
  -2   0 -10    0.47    0.14 
  -2   0 -11    0.05    0.12 
  -2   0 -11    0.02    0.11 
  -2   0 -11   -0.03    0.08 
  -2   0 -11   -0.04    0.06 
  -2   0 -12   19.54    2.07 
  -2   0 -12   17.94    1.59 
  -2   0 -12   20.81    1.91 
  -2   0 -13   -0.04    0.11 
  -2   0 -13    0.17    0.09 
   2  -1 -20   -0.01    0.08 
   2  -1 -19    0.10    0.09 
   2   1 -19    0.01    0.09 
   2  -1 -18    0.06    0.16 
   2   1 -18    0.03    0.15 
   2   1 -18    0.03    0.09 
   2   1 -17    0.05    0.12 
   2  -1 -17    0.11    0.13 
   2   1 -17    0.08    0.18 
   2   1 -16    2.61    0.55 
   2  -1 -16    4.65    0.96 
   2   1 -16    4.91    0.90 
   2   1 -15    0.82    0.24 
   2  -1 -15    0.68    0.26 
   2  -1 -15    0.32    0.32 
   2   1 -15    0.64    0.40 
   2  -1 -14    5.78    0.61 
   2   1 -14    5.52    0.73 
   2   1 -14    5.49    0.71 
   2  -1 -14    6.48    1.15 
   2  -1 -13    2.88    0.67 
   2  -1 -13    3.73    0.66 
   2   1 -13    4.54    0.79 
   2   1 -13    2.27    0.78 
   2  -1 -13    3.61    0.86 
   2  -1 -12   38.71    2.71 
   2   1 -12   40.83    3.95 
   2  -1 -12   44.92    3.23 
   2  -1 -12   46.99    2.96 
   2   1 -12   41.18    2.93 
  -2   1  12   45.98    3.60 
   2  -1 -11    5.67    0.97 
   2   1 -11    5.06    0.55 
   2  -1 -11    5.59    0.51 
   2   1 -11    4.98    0.56 
   2  -1 -11    3.76    0.73 
  -2   1  11    7.91    0.85 
  -2  -1  11    5.54    0.88 
  -2   1  11    5.74    0.77 
  -2  -1  11    4.91    0.83 
   2  -1 -10    9.70    1.23 
   2  -1 -10    9.82    0.98 
   2   1 -10    9.74    0.74 
   2   1 -10   10.28    0.63 
   2   1 -10    9.84    1.14 
   2   1 -10   10.99    0.71 
   2  -1 -10    6.22    0.61 
  -2  -1  10   11.03    0.79 
  -2  -1  10    8.28    0.63 
  -2   1  10    9.97    0.97 
  -2   1  10    8.27    0.56 
  -2  -1  10    8.88    0.71 
  -2   1  10    9.03    0.71 
   2  -1  -9  132.66   10.12 
   2  -1  -9  110.26    8.81 
   2  -1  -9  116.24    8.64 
   2   1  -9  109.48    8.20 
   2   1  -9  121.67    8.08 
   2   1  -9  129.77    8.76 
   2   1  -9  113.31    9.36 
  -2  -1   9  110.73    9.30 
  -2  -1   9   97.23    6.85 
  -2  -1   9  132.86    8.42 
  -2  -1   9  127.43    9.12 
  -2   1   9  102.06    7.75 
  -2   1   9  119.25    9.18 
   2  -1  -8  103.30    5.40 
   2  -1  -8   88.16    4.70 
   2  -1  -8  114.21    8.07 
   2   1  -8   98.88    5.64 
   2   1  -8  108.03    6.71 
   2  -1  -8   89.71    6.58 
   2   1  -8   96.81    7.58 
   2   1  -8  101.26    7.81 
   2  -1  -8  101.21    7.93 
  -2   1   8   89.85    7.09 
  -2   1   8  106.44    6.77 
  -2  -1   8   93.58    4.97 
  -2  -1   8   80.86    5.24 
  -2  -1   8  115.93    6.78 
  -2   1   8  113.58    5.84 
  -2  -1   8   96.03    6.51 
  -2   1   8   88.33    4.72 
  -2  -1   8   88.28    4.76 
  -2  -1   8  107.38    7.07 
   2   1  -7   16.04    0.83 
   2  -1  -7   17.89    1.27 
   2  -1  -7   17.72    0.55 
   2   1  -7   16.12    0.96 
   2   1  -7   16.56    1.42 
   2   1  -7   18.40    0.94 
   2  -1  -7   15.20    0.84 
   2  -1  -7   16.83    1.45 
  -2   1   7   15.87    1.36 
  -2  -1   7   19.20    0.86 
  -2  -1   7   14.97    0.50 
  -2  -1   7   18.54    1.46 
  -2  -1   7   20.78    1.44 
  -2   1   7   15.27    0.61 
  -2   1   7   18.02    0.56 
  -2   1   7   16.92    0.90 
   2  -1  -6   68.15    3.41 
   2  -1  -6   69.87    2.86 
   2  -1  -6   67.79    3.93 
   2   1  -6   66.10    3.28 
   2  -1  -6   73.45    4.53 
   2   1  -6   66.61    4.52 
   2   1  -6   63.04    4.36 
   2   1  -6   73.91    3.88 
   2   1  -6   65.87    3.45 
   2  -1  -6   62.34    4.05 
  -2  -1   6   63.40    3.69 
  -2   1   6   67.74    4.26 
  -2  -1   6   75.32    3.74 
  -2   1   6   77.43    3.13 
  -2   1   6   62.22    3.65 
  -2   1   6   62.42    3.13 
  -2  -1   6   75.59    4.84 
   2  -1  -5    2.58    0.32 
   2  -1  -5    2.20    0.30 
   2  -1  -5    2.48    0.21 
   2   1  -5    2.08    0.12 
   2   1  -5    2.19    0.12 
   2  -1  -5    2.48    0.20 
   2   1  -5    2.56    0.34 
   2   1  -5    2.43    0.19 
   2   1  -5    2.43    0.21 
  -2  -1   5    2.46    0.11 
  -2   1   5    2.39    0.30 
  -2   1   5    2.31    0.18 
  -2  -1   5    2.39    0.33 
  -2   1   5    2.26    0.21 
   2  -1  -4   26.20    0.97 
   2  -1  -4   26.27    1.18 
   2   1  -4   23.71    1.54 
   2   1  -4   23.03    1.44 
   2   1  -4   24.65    1.15 
   2  -1  -4   25.35    1.52 
   2  -1  -4   21.83    1.41 
   2   1  -4   23.40    1.03 
  -2   1   4   23.47    1.04 
  -2  -1   4   22.72    1.07 
  -2  -1   4   25.85    1.62 
  -2   1   4   23.57    1.08 
  -2  -1   4   23.25    0.84 
  -2   1   4   24.59    1.12 
  -2  -1   4   26.89    1.09 
   2  -1  -3   53.59    3.29 
   2  -1  -3   54.84    3.18 
   2  -1  -3   57.22    2.94 
   2   1  -3   50.92    2.56 
   2   1  -3   52.42    2.53 
   2   1  -3   51.61    2.68 
   2   1  -3   48.75    2.43 
   2  -1  -3   50.52    3.08 
  -2  -1   3   49.42    2.32 
  -2   1   3   48.67    2.94 
  -2  -1   3   58.83    2.68 
  -2   1   3   51.87    2.28 
  -2  -1   3   51.99    2.56 
  -2   1   3   50.39    2.48 
  -2  -1   3   54.70    2.72 
  -2   1   3   46.91    2.76 
   2   1  -2   70.49    3.57 
   2   1  -2   66.63    3.35 
   2   1  -2   76.78    3.40 
   2  -1  -2   67.01    3.32 
   2   1  -2   66.76    3.43 
   2   1  -2   64.40    3.64 
   2   1  -2   65.81    3.16 
   2  -1  -2   71.34    3.39 
   2  -1  -2   68.64    2.67 
  -2  -1   2   61.72    3.06 
  -2   1   2   61.21    3.46 
  -2   1   2   68.36    3.67 
  -2  -1   2   72.58    3.50 
  -2  -1   2   75.93    3.58 
  -2  -1   2   66.01    3.90 
  -2   1   2   70.71    3.32 
  -2   1   2   62.52    3.81 
   2   1  -1  225.77   17.76 
   2   1  -1  229.84   17.45 
   2   1  -1  238.77   17.84 
   2   1  -1  223.90   17.05 
   2   1  -1  266.64   20.17 
   2  -1  -1  236.65   17.34 
   2  -1  -1  248.12   18.80 
   2  -1  -1  260.96   20.26 
  -2   1   1  228.14   17.92 
  -2  -1   1  241.71   18.38 
  -2  -1   1  255.48   20.03 
  -2   1   1  225.94   17.57 
  -2  -1   1  248.98   19.07 
  -2   1   1  238.48   17.96 
  -2   1   1  207.22   17.07 
  -2  -1   1  210.73   16.68 
  -2   1   1  243.76   18.25 
   2   1   0   23.72    0.88 
   2   1   0   22.36    0.92 
   2  -1   0   23.66    0.83 
   2   1   0   25.92    0.89 
   2   1   0   21.36    0.87 
   2  -1   0   24.01    1.11 
   2  -1   0   22.76    1.17 
   2  -1   0   22.87    1.12 
   2  -1   0   25.13    0.89 
  -2  -1   0   25.29    0.78 
  -2  -1   0   22.16    1.16 
  -2  -1   0   23.25    1.12 
  -2  -1   0   25.01    1.13 
  -2   1   0   22.83    1.08 
  -2   1   0   21.11    0.85 
  -2  -1   0   22.13    0.86 
  -2   1   0   23.45    0.68 
   2   1   1   36.64    1.27 
   2   1   1   39.75    2.06 
   2   1   1   35.87    1.37 
   2   1   1   36.98    2.17 
   2  -1   1   37.61    1.64 
   2  -1   1   38.94    1.92 
   2  -1   1   37.05    1.55 
  -2   1  -1   39.11    1.69 
  -2  -1  -1   38.97    1.52 
  -2   1  -1   34.84    1.48 
  -2  -1  -1   36.39    2.07 
  -2  -1  -1   38.21    1.64 
  -2  -1  -1   36.90    1.79 
  -2   1  -1   37.60    1.90 
  -2   1  -1   37.37    1.46 
   2   1   2   28.53    1.11 
   2  -1   2   29.52    1.24 
   2   1   2   29.21    1.32 
   2   1   2   26.88    1.34 
   2  -1   2   28.21    1.38 
   2  -1   2   28.25    1.52 
  -2   1  -2   27.69    1.37 
  -2   1  -2   28.85    1.22 
  -2  -1  -2   27.34    1.31 
  -2  -1  -2   27.13    1.78 
  -2  -1  -2   29.17    1.00 
  -2  -1  -2   28.27    1.30 
  -2   1  -2   27.97    1.25 
  -2   1  -2   27.57    1.53 
   2   1   3   18.06    1.15 
   2   1   3   16.52    0.84 
   2   1   3   16.89    0.53 
   2  -1   3   16.99    0.67 
   2  -1   3   16.84    0.49 
   2  -1   3   18.27    0.89 
  -2   1  -3   17.81    1.02 
  -2  -1  -3   18.01    1.17 
  -2   1  -3   17.42    0.67 
  -2   1  -3   18.08    0.90 
  -2  -1  -3   18.45    0.68 
  -2  -1  -3   16.09    0.68 
  -2  -1  -3   17.61    0.77 
  -2  -1  -3   17.15    1.22 
  -2   1  -3   18.66    1.01 
   2  -1   4   50.37    3.16 
   2  -1   4   48.86    2.50 
   2   1   4   49.20    2.95 
   2   1   4   47.98    1.95 
   2  -1   4   55.85    2.19 
  -2  -1  -4   46.95    2.44 
  -2  -1  -4   43.80    1.84 
  -2  -1  -4   47.48    2.31 
  -2  -1  -4   50.29    2.22 
  -2   1  -4   48.81    2.28 
  -2   1  -4   49.76    2.28 
  -2  -1  -4   51.06    3.04 
  -2   1  -4   50.78    1.99 
  -2   1  -4   49.42    3.14 
   2  -1   5    2.10    0.15 
   2   1   5    2.29    0.18 
   2   1   5    1.89    0.18 
   2   1   5    2.27    0.33 
   2  -1   5    2.16    0.15 
   2  -1   5    2.41    0.37 
  -2  -1  -5    2.39    0.14 
  -2   1  -5    2.33    0.17 
  -2  -1  -5    2.07    0.08 
  -2  -1  -5    2.25    0.11 
  -2  -1  -5    2.49    0.12 
  -2  -1  -5    2.06    0.22 
  -2  -1  -5    2.38    0.21 
  -2   1  -5    2.42    0.08 
  -2   1  -5    2.09    0.16 
  -2   1  -5    2.39    0.28 
  -2   1  -5    2.69    0.38 
   2   1   6   42.71    2.27 
   2   1   6   42.56    1.81 
   2   1   6   42.57    2.09 
   2  -1   6   41.58    1.93 
   2   1   6   40.40    2.68 
   2  -1   6   44.51    2.41 
   2  -1   6   45.12    2.57 
   2  -1   6   39.08    1.65 
  -2   1  -6   41.28    2.01 
  -2  -1  -6   41.21    2.26 
  -2  -1  -6   45.29    2.87 
  -2  -1  -6   40.91    2.04 
  -2  -1  -6   41.21    1.92 
  -2   1  -6   41.63    2.34 
  -2   1  -6   45.54    2.52 
  -2   1  -6   38.47    2.40 
   2  -1   7    0.50    0.14 
   2   1   7    0.59    0.13 
   2   1   7    0.60    0.20 
   2   1   7    0.62    0.13 
   2   1   7    0.64    0.22 
   2  -1   7    0.56    0.11 
   2  -1   7    0.43    0.09 
   2  -1   7    0.75    0.18 
  -2  -1  -7    0.55    0.13 
  -2  -1  -7    0.58    0.14 
  -2  -1  -7    0.45    0.23 
  -2   1  -7    0.55    0.12 
  -2  -1  -7    0.61    0.15 
  -2   1  -7    0.58    0.18 
  -2   1  -7    0.43    0.17 
  -2   1  -7    0.53    0.15 
   2   1   8    1.49    0.35 
   2   1   8    1.71    0.15 
   2   1   8    1.76    0.24 
   2   1   8    1.98    0.22 
   2  -1   8    1.80    0.20 
   2  -1   8    1.70    0.20 
   2  -1   8    1.61    0.17 
   2  -1   8    1.95    0.40 
  -2  -1  -8    1.63    0.23 
  -2  -1  -8    1.46    0.18 
  -2  -1  -8    1.63    0.42 
  -2  -1  -8    1.57    0.39 
  -2   1  -8    1.87    0.19 
  -2   1  -8    1.84    0.42 
  -2   1  -8    1.35    0.22 
  -2   1  -8    1.39    0.34 
   2   1   9   16.70    1.33 
   2   1   9   14.11    0.92 
   2  -1   9   15.31    0.81 
   2   1   9   16.82    1.03 
   2   1   9   14.80    1.02 
   2  -1   9   15.71    1.22 
   2  -1   9   15.92    1.03 
   2  -1   9   13.95    0.66 
  -2   1  -9   17.94    1.23 
  -2  -1  -9   15.16    1.13 
  -2  -1  -9   16.74    1.48 
  -2  -1  -9   18.01    1.11 
  -2  -1  -9   14.74    0.73 
  -2   1  -9   16.51    1.14 
  -2   1  -9   14.04    0.70 
  -2   1  -9   16.08    1.29 
   2  -1  10    1.45    0.37 
   2   1  10    1.02    0.21 
   2   1  10    0.50    0.23 
   2   1  10    1.32    0.21 
   2  -1  10    0.89    0.21 
   2  -1  10    1.52    0.19 
  -2   1 -10    1.30    0.40 
  -2   1 -10    0.97    0.22 
  -2   1 -10    1.20    0.28 
  -2  -1 -10    0.92    0.14 
  -2  -1 -10    1.26    0.38 
  -2  -1 -10    1.28    0.17 
  -2  -1 -10    1.23    0.22 
  -2   1 -10    1.04    0.19 
   2   1  11    0.60    0.13 
   2  -1  11    0.48    0.22 
  -2   1 -11    0.73    0.15 
  -2  -1 -11    0.69    0.19 
  -2  -1 -11    1.02    0.19 
  -2  -1 -11    0.57    0.24 
  -2   1 -11    0.58    0.17 
  -2   1 -11    0.76    0.33 
  -2  -1 -12    5.08    0.83 
  -2  -1 -12    4.13    0.41 
  -2  -1 -12    4.67    0.80 
  -2   1 -12    3.81    0.70 
  -2   1 -12    4.21    0.56 
  -2   1 -13    1.54    0.48 
  -2  -1 -13    1.49    0.34 
  -2  -1 -13    2.17    0.35 
  -2   1 -13    2.05    0.58 
  -2  -1 -14    1.80    0.53 
  -2   1 -14    1.69    0.36 
  -2   1 -14    1.60    0.31 
   2  -2 -20    0.06    0.11 
   2   2 -20    0.04    0.10 
   2  -2 -19    0.22    0.18 
   2   2 -19    0.03    0.18 
   2   2 -18    0.17    0.13 
   2  -2 -18    0.25    0.14 
   2   2 -18    0.08    0.12 
   2   2 -17    0.11    0.21 
   2   2 -17    0.16    0.23 
   2  -2 -17    0.13    0.25 
   2  -2 -16   17.71    1.70 
   2   2 -16   14.61    1.57 
   2   2 -16   17.53    1.48 
   2  -2 -15    0.79    0.48 
   2   2 -15    0.50    0.46 
   2   2 -15    0.81    0.41 
   2  -2 -15    0.92    0.26 
   2  -2 -14   17.30    1.65 
   2   2 -14   14.88    2.28 
   2   2 -14   16.02    2.10 
   2  -2 -14   18.14    2.13 
   2  -2 -13    4.92    0.69 
   2   2 -13    4.79    0.64 
   2   2 -13    4.43    0.60 
   2  -2 -13    5.25    0.93 
   2  -2 -13    4.49    0.73 
   2  -2 -12    1.65    0.29 
   2   2 -12    1.25    0.28 
   2   2 -12    1.35    0.50 
   2  -2 -12    1.48    0.53 
   2  -2 -12    1.21    0.23 
  -2   2  12    1.35    0.34 
   2  -2 -11  148.77   12.41 
   2  -2 -11  124.46   10.88 
   2   2 -11  131.28   11.21 
   2   2 -11  134.41   12.19 
   2  -2 -11  154.22   13.58 
  -2   2  11  150.59   12.26 
  -2  -2  11  161.33   13.02 
  -2   2  11  125.08   10.52 
   2  -2 -10    1.33    0.40 
   2  -2 -10    1.05    0.27 
   2   2 -10    0.92    0.22 
   2   2 -10    1.00    0.34 
   2   2 -10    1.13    0.25 
  -2   2  10    1.14    0.22 
  -2  -2  10    0.98    0.25 
  -2  -2  10    0.97    0.36 
  -2  -2  10    1.06    0.14 
  -2   2  10    1.49    0.28 
   2  -2  -9   22.55    2.08 
   2  -2  -9   16.07    1.00 
   2   2  -9   20.97    1.30 
   2   2  -9   20.19    1.82 
   2  -2  -9   23.54    1.95 
   2   2  -9   20.39    1.97 
  -2   2   9   22.03    1.12 
  -2   2   9   19.09    1.83 
  -2  -2   9   21.23    1.35 
  -2  -2   9   20.29    0.95 
  -2  -2   9   25.30    1.37 
  -2  -2   9   24.58    2.11 
   2  -2  -8   26.85    1.59 
   2  -2  -8   28.35    1.57 
   2   2  -8   24.15    1.98 
   2   2  -8   23.88    1.51 
   2   2  -8   24.38    1.44 
   2  -2  -8   22.31    1.62 
  -2   2   8   22.65    1.94 
  -2   2   8   26.78    1.32 
  -2   2   8   24.25    0.78 
  -2  -2   8   29.24    1.54 
  -2   2   8   24.29    0.98 
  -2  -2   8   27.28    2.19 
  -2  -2   8   22.13    0.94 
  -2  -2   8   23.26    1.04 
   2  -2  -7    0.84    0.12 
   2  -2  -7    0.68    0.22 
   2   2  -7    0.88    0.27 
   2   2  -7    0.82    0.30 
   2  -2  -7    0.90    0.31 
   2  -2  -7    1.04    0.18 
  -2   2   7    0.80    0.13 
  -2   2   7    1.02    0.11 
  -2  -2   7    1.03    0.18 
  -2  -2   7    1.16    0.09 
  -2  -2   7    0.91    0.07 
  -2  -2   7    0.99    0.18 
  -2  -2   7    0.89    0.07 
  -2   2   7    0.64    0.27 
   2  -2  -6   50.89    2.76 
   2  -2  -6   43.83    2.27 
   2  -2  -6   51.25    2.80 
   2  -2  -6   51.17    2.50 
   2   2  -6   46.79    2.29 
   2   2  -6   45.14    3.08 
   2   2  -6   47.22    3.30 
  -2   2   6   48.99    2.84 
  -2   2   6   46.58    2.02 
  -2  -2   6   55.16    2.51 
  -2   2   6   44.17    3.09 
  -2  -2   6   53.22    2.85 
  -2  -2   6   47.13    2.34 
  -2  -2   6   45.44    2.54 
  -2  -2   6   49.62    2.15 
   2  -2  -5    1.15    0.25 
   2  -2  -5    0.88    0.09 
   2  -2  -5    0.90    0.11 
   2  -2  -5    1.00    0.15 
   2   2  -5    0.80    0.15 
   2   2  -5    1.07    0.22 
   2   2  -5    0.83    0.10 
  -2   2   5    0.88    0.17 
  -2   2   5    0.79    0.13 
  -2   2   5    0.86    0.22 
  -2  -2   5    1.46    0.10 
  -2  -2   5    1.04    0.15 
  -2  -2   5    1.41    0.22 
  -2  -2   5    0.75    0.09 
  -2  -2   5    0.95    0.16 
   2  -2  -4   34.41    2.11 
   2   2  -4   29.81    1.63 
   2  -2  -4   34.02    1.63 
   2  -2  -4   34.08    2.03 
   2   2  -4   30.49    1.46 
   2   2  -4   31.56    1.94 
   2  -2  -4   30.93    1.37 
  -2   2   4   29.17    1.55 
  -2   2   4   32.88    1.92 
  -2  -2   4   34.78    1.41 
  -2   2   4   32.45    1.29 
  -2  -2   4   34.58    1.62 
  -2  -2   4   30.55    1.08 
  -2  -2   4   32.34    1.95 
  -2   2   4   30.40    1.50 
   2  -2  -3  168.51   11.99 
   2  -2  -3  178.92   12.28 
   2  -2  -3  180.47   12.02 
   2  -2  -3  163.33   11.95 
   2   2  -3  158.20   11.53 
   2   2  -3  160.16   11.94 
   2   2  -3  153.39   11.48 
   2   2  -3  168.12   11.29 
  -2   2   3  143.13   10.31 
  -2   2   3  168.60   11.85 
  -2   2   3  160.96   11.81 
  -2   2   3  154.63   10.36 
  -2  -2   3  155.73    9.84 
  -2  -2   3  174.11   12.04 
  -2  -2   3  163.89   12.33 
  -2   2   3  173.85   10.22 
  -2  -2   3  168.24   12.11 
   2   2  -2  450.81   43.76 
   2  -2  -2  393.91   42.87 
   2  -2  -2  437.05   45.36 
   2  -2  -2  423.92   42.68 
   2   2  -2  407.58   42.73 
   2   2  -2  387.05   40.93 
   2   2  -2  401.34   40.68 
   2   2  -2  438.91   44.30 
   2  -2  -2  440.48   45.43 
   2  -2  -2  377.68   36.67 
  -2   2   2  418.27   43.37 
  -2   2   2  387.24   41.89 
  -2   2   2  401.50   40.29 
  -2   2   2  421.15   40.46 
  -2   2   2  415.50   41.77 
  -2  -2   2  427.97   44.91 
  -2  -2   2  416.38   43.55 
  -2  -2   2  454.66   45.78 
  -2  -2   2  343.46   33.95 
   2  -2  -1  940.64  139.53 
   2  -2  -1  989.94  145.99 
   2   2  -1  816.67  123.69 
   2   2  -1  815.64  124.31 
   2   2  -1  849.45  124.64 
   2   2  -1  991.27  143.00 
   2   2  -1  934.51  137.39 
   2  -2  -1  928.25  136.49 
   2  -2  -1  764.48  112.47 
   2  -2  -1  947.15  137.93 
  -2   2   1  738.80  111.76 
  -2   2   1  734.97  110.79 
  -2   2   1  902.22  131.01 
  -2  -2   1  978.47  143.46 
  -2  -2   1  970.33  143.51 
  -2   2   1  930.19  134.23 
  -2  -2   1  819.65  121.28 
  -2  -2   1  943.04  136.54 
  -2   2   1  910.55  135.50 
   2  -2   0    8.95    0.66 
   2  -2   0    8.46    0.59 
   2   2   0    7.40    0.48 
   2   2   0    7.52    0.36 
   2   2   0    8.54    0.43 
   2   2   0    9.36    0.57 
   2  -2   0    8.38    0.42 
   2  -2   0    8.70    0.36 
  -2   2   0    8.70    0.42 
  -2   2   0    7.11    0.42 
  -2   2   0    8.57    0.57 
  -2   2   0    8.29    0.45 
  -2   2   0    8.70    0.26 
  -2  -2   0    8.24    0.54 
  -2  -2   0    7.25    0.38 
  -2  -2   0    8.40    0.50 
  -2  -2   0    8.68    0.55 
  -2  -2   0    9.40    0.40 
  -2  -2   0    8.65    0.42 
  -2   2   0    9.31    0.43 
   2  -2   1    9.51    0.48 
   2  -2   1    9.27    0.48 
   2  -2   1    9.17    0.30 
   2   2   1    9.31    0.37 
   2   2   1    9.78    0.72 
   2  -2   1    9.12    0.67 
   2  -2   1    8.78    0.42 
   2   2   1    7.96    0.52 
   2   2   1    8.16    0.28 
  -2   2  -1    9.06    0.49 
  -2   2  -1    9.79    0.33 
  -2   2  -1    9.83    0.43 
  -2   2  -1    9.66    0.48 
  -2   2  -1    9.00    0.61 
  -2  -2  -1    9.30    0.64 
  -2  -2  -1    9.35    0.69 
  -2  -2  -1    9.13    0.55 
  -2  -2  -1    8.70    0.54 
  -2  -2  -1    9.17    0.28 
   2  -2   2   93.25    5.45 
   2  -2   2   90.67    6.07 
   2  -2   2   86.74    5.08 
   2  -2   2  102.54    4.77 
   2   2   2   84.27    5.12 
   2  -2   2   97.52    5.52 
   2   2   2   90.73    4.20 
   2   2   2   99.67    5.64 
   2   2   2   95.45    5.34 
  -2   2  -2   91.71    5.35 
  -2   2  -2   89.90    6.11 
  -2  -2  -2   87.18    6.04 
  -2   2  -2   97.86    5.49 
  -2  -2  -2   92.86    4.91 
  -2  -2  -2   99.83    5.28 
  -2  -2  -2   93.38    4.94 
  -2   2  -2  100.52    5.67 
  -2  -2  -2   93.97    5.38 
   2  -2   3    1.84    0.20 
   2  -2   3    2.14    0.10 
   2   2   3    1.91    0.20 
   2   2   3    1.72    0.19 
   2   2   3    2.03    0.32 
   2   2   3    1.95    0.06 
   2   2   3    1.98    0.09 
   2  -2   3    1.64    0.18 
   2  -2   3    1.73    0.17 
   2  -2   3    2.21    0.33 
  -2   2  -3    2.17    0.13 
  -2   2  -3    2.00    0.17 
  -2   2  -3    1.89    0.21 
  -2  -2  -3    1.91    0.20 
  -2  -2  -3    1.88    0.18 
  -2  -2  -3    2.00    0.17 
  -2  -2  -3    1.70    0.21 
  -2  -2  -3    2.26    0.31 
  -2   2  -3    2.44    0.28 
   2  -2   4   58.04    2.82 
   2  -2   4   66.49    3.46 
   2  -2   4   64.23    2.99 
   2  -2   4   61.50    4.00 
   2   2   4   62.57    2.70 
   2   2   4   60.80    2.87 
   2   2   4   65.93    3.52 
  -2   2  -4   65.96    3.41 
  -2   2  -4   61.60    4.16 
  -2   2  -4   62.84    3.29 
  -2  -2  -4   59.08    2.85 
  -2  -2  -4   60.39    2.87 
  -2  -2  -4   62.98    2.58 
  -2  -2  -4   60.86    3.93 
  -2  -2  -4   66.94    3.58 
  -2   2  -4   65.73    3.02 
  -2  -2  -4   62.24    3.04 
   2  -2   5    1.96    0.36 
   2   2   5    1.73    0.22 
   2  -2   5    2.02    0.19 
   2   2   5    1.96    0.12 
   2  -2   5    1.76    0.09 
  -2   2  -5    2.58    0.13 
  -2   2  -5    1.95    0.20 
  -2   2  -5    1.80    0.12 
  -2   2  -5    2.07    0.39 
  -2   2  -5    1.91    0.22 
  -2  -2  -5    1.79    0.12 
  -2  -2  -5    2.15    0.36 
  -2  -2  -5    1.99    0.33 
  -2  -2  -5    2.19    0.15 
   2   2   6    1.08    0.11 
   2   2   6    1.06    0.18 
   2  -2   6    1.09    0.19 
   2  -2   6    1.12    0.16 
   2  -2   6    1.17    0.13 
  -2   2  -6    1.13    0.09 
  -2   2  -6    1.16    0.13 
  -2   2  -6    1.02    0.26 
  -2  -2  -6    1.01    0.28 
  -2  -2  -6    1.09    0.19 
  -2  -2  -6    1.05    0.21 
  -2  -2  -6    0.95    0.10 
  -2  -2  -6    1.07    0.07 
  -2   2  -6    0.96    0.20 
  -2   2  -6    1.31    0.18 
   2  -2   7  170.21   12.61 
   2  -2   7  192.59   15.03 
   2  -2   7  163.95   12.40 
   2   2   7  186.87   13.48 
   2   2   7  175.63   13.23 
   2   2   7  171.53   13.94 
   2   2   7  192.90   15.96 
   2  -2   7  186.42   14.97 
  -2   2  -7  174.74   12.58 
  -2   2  -7  175.48   16.01 
  -2   2  -7  185.78   14.34 
  -2  -2  -7  154.81   11.39 
  -2  -2  -7  179.37   15.41 
  -2  -2  -7  202.26   17.31 
  -2  -2  -7  207.58   16.35 
  -2   2  -7  176.40   15.02 
   2  -2   8   49.61    2.54 
   2  -2   8   57.16    4.24 
   2  -2   8   58.26    4.07 
   2   2   8   50.63    2.68 
   2   2   8   50.28    3.16 
   2   2   8   57.02    3.80 
   2   2   8   54.24    2.78 
   2  -2   8   48.38    2.71 
  -2   2  -8   51.42    3.74 
  -2  -2  -8   54.04    2.79 
  -2  -2  -8   58.53    4.39 
  -2   2  -8   51.97    3.43 
  -2  -2  -8   42.33    3.08 
  -2  -2  -8   58.27    4.17 
  -2   2  -8   51.41    2.53 
  -2   2  -8   58.51    2.94 
   2  -2   9   19.53    1.75 
   2  -2   9   16.41    0.98 
   2  -2   9   19.79    1.15 
   2   2   9   18.61    1.10 
   2   2   9   16.71    1.61 
   2   2   9   18.20    0.98 
   2  -2   9   16.70    0.82 
   2   2   9   17.23    0.91 
  -2   2  -9   17.24    1.27 
  -2  -2  -9   20.04    1.29 
  -2  -2  -9   16.53    1.59 
  -2  -2  -9   18.54    1.41 
  -2   2  -9   16.59    1.02 
  -2  -2  -9   17.28    0.92 
  -2   2  -9   17.45    1.55 
  -2   2  -9   19.40    1.19 
   2  -2  10    0.07    0.17 
   2  -2  10    0.02    0.12 
   2   2  10    0.05    0.17 
   2   2  10    0.08    0.12 
   2  -2  10    0.02    0.10 
  -2   2 -10    0.07    0.10 
  -2   2 -10    0.23    0.11 
  -2  -2 -10    0.08    0.19 
  -2  -2 -10    0.14    0.14 
  -2  -2 -10    0.19    0.17 
  -2   2 -10    0.08    0.20 
  -2   2 -10    0.52    0.10 
   2   2  11    0.27    0.19 
  -2   2 -11    0.52    0.16 
  -2   2 -11    0.52    0.19 
  -2  -2 -11    0.51    0.14 
  -2  -2 -11    0.40    0.19 
  -2  -2 -11    0.53    0.17 
  -2   2 -12    7.03    1.11 
  -2   2 -12    8.23    1.31 
  -2  -2 -12    8.48    1.12 
  -2  -2 -12    7.93    0.99 
  -2  -2 -12    9.01    1.31 
  -2   2 -13   19.41    1.67 
  -2   2 -13   17.39    2.06 
  -2  -2 -13   18.08    1.33 
  -2  -2 -13   20.77    1.68 
  -2   2 -14    3.57    0.53 
  -2  -2 -14    4.81    0.92 
  -2   2 -14    3.67    0.94 
  -2   2 -15    1.24    0.53 
  -2  -2 -15    1.75    0.39 
  -2   2 -16    0.63    0.31 
  -2  -2 -16    0.50    0.37 
   2  -3 -20    0.18    0.11 
   2   3 -20    0.30    0.17 
   2  -3 -19    1.85    0.68 
   2   3 -19    3.30    0.42 
   2  -3 -18    0.49    0.29 
   2   3 -18    0.15    0.28 
   2  -3 -17    5.69    0.73 
   2   3 -17    4.71    1.10 
   2   3 -17    4.59    0.59 
   2  -3 -16    9.11    1.02 
   2  -3 -16    9.12    1.69 
   2   3 -16    8.25    1.34 
   2   3 -16    7.88    1.66 
   2  -3 -15    0.87    0.27 
   2  -3 -15    0.66    0.29 
   2   3 -15    0.27    0.28 
   2   3 -15    0.65    0.36 
   2  -3 -14    6.38    1.16 
   2  -3 -14    6.07    0.79 
   2   3 -14    4.45    0.61 
   2   3 -14    0.99    1.16 
   2  -3 -13   60.27    4.59 
   2  -3 -13   56.75    5.91 
   2   3 -13   51.09    3.83 
   2   3 -13   47.90    4.16 
   2  -3 -12    0.18    0.14 
   2   3 -12    0.14    0.18 
   2   3 -12    0.02    0.14 
   2  -3 -12    0.16    0.15 
   2  -3 -11    0.09    0.12 
   2  -3 -11    0.30    0.21 
   2  -3 -11    0.13    0.22 
   2   3 -11    0.42    0.21 
   2   3 -11    0.03    0.18 
   2   3 -11    0.09    0.13 
  -2  -3  11    0.10    0.13 
  -2   3  11    0.12    0.12 
   2   3 -10    5.97    0.67 
   2  -3 -10    5.45    0.61 
   2  -3 -10    7.02    0.68 
   2   3 -10    6.32    0.68 
   2   3 -10    5.76    0.89 
  -2   3  10    6.71    0.62 
  -2   3  10    5.73    0.93 
  -2  -3  10    7.44    0.68 
  -2  -3  10    6.77    1.08 
  -2  -3  10    6.33    0.82 
   2  -3  -9    1.17    0.16 
   2  -3  -9    1.43    0.26 
   2  -3  -9    1.40    0.42 
   2   3  -9    1.15    0.36 
   2   3  -9    1.26    0.27 
   2   3  -9    1.17    0.28 
  -2   3   9    2.20    0.39 
  -2  -3   9    1.36    0.44 
  -2  -3   9    1.55    0.28 
  -2   3   9    1.53    0.24 
   2  -3  -8    3.55    0.68 
   2  -3  -8    4.16    0.29 
   2  -3  -8    4.19    0.44 
   2   3  -8    3.65    0.59 
   2   3  -8    3.56    0.67 
   2   3  -8    4.17    0.31 
   2  -3  -8    3.76    0.42 
  -2   3   8    3.76    0.39 
  -2   3   8    3.51    0.61 
  -2  -3   8    3.99    0.44 
  -2  -3   8    3.51    0.26 
  -2  -3   8    4.66    0.47 
  -2   3   8    3.32    0.26 
   2  -3  -7    0.63    0.12 
   2  -3  -7    0.79    0.16 
   2  -3  -7    0.66    0.16 
   2   3  -7    0.80    0.19 
   2   3  -7    0.53    0.23 
   2   3  -7    0.49    0.26 
   2  -3  -7    0.55    0.17 
  -2   3   7    0.62    0.15 
  -2   3   7    0.42    0.11 
  -2   3   7    0.67    0.23 
  -2   3   7    0.50    0.06 
  -2  -3   7    0.84    0.18 
  -2  -3   7    0.48    0.12 
  -2  -3   7    0.69    0.16 
   2  -3  -6   40.84    2.37 
   2  -3  -6   41.91    3.00 
   2  -3  -6   36.12    2.20 
   2  -3  -6   42.50    2.21 
   2   3  -6   38.35    2.23 
   2   3  -6   36.52    2.57 
   2   3  -6   38.40    2.45 
  -2   3   6   33.61    2.63 
  -2   3   6   38.17    2.76 
  -2   3   6   36.64    2.00 
  -2   3   6   36.18    1.63 
  -2   3   6   41.88    1.46 
  -2   3   6   40.90    1.48 
  -2  -3   6   37.13    2.03 
  -2  -3   6   43.21    2.58 
  -2  -3   6   43.17    3.05 
   2  -3  -5   54.73    3.75 
   2   3  -5   50.25    2.80 
   2   3  -5   47.26    2.58 
   2   3  -5   48.40    3.05 
   2  -3  -5   48.98    2.86 
   2  -3  -5   54.83    3.00 
   2  -3  -5   55.00    2.57 
  -2   3   5   50.29    3.32 
  -2   3   5   55.32    2.13 
  -2   3   5   46.15    2.66 
  -2   3   5   48.24    2.26 
  -2  -3   5   51.57    2.48 
  -2  -3   5   55.61    3.25 
  -2  -3   5   56.54    3.63 
  -2  -3   5   50.51    3.38 
   2  -3  -4  318.49   31.42 
   2  -3  -4  327.07   31.52 
   2  -3  -4  332.35   30.76 
   2   3  -4  286.22   27.89 
   2   3  -4  298.22   27.70 
   2   3  -4  303.28   29.43 
   2  -3  -4  289.48   27.14 
  -2   3   4  289.64   26.53 
  -2   3   4  271.03   27.27 
  -2   3   4  328.01   27.94 
  -2   3   4  305.77   29.53 
  -2   3   4  310.08   28.85 
  -2  -3   4  322.49   31.07 
  -2  -3   4  315.04   29.33 
  -2  -3   4  311.42   29.21 
  -2  -3   4  324.71   29.81 
   2  -3  -3    1.13    0.10 
   2  -3  -3    1.19    0.13 
   2  -3  -3    1.00    0.15 
   2   3  -3    1.04    0.13 
   2   3  -3    1.04    0.20 
   2   3  -3    0.95    0.21 
  -2   3   3    1.03    0.09 
  -2   3   3    1.05    0.12 
  -2  -3   3    0.94    0.21 
  -2  -3   3    1.06    0.21 
  -2  -3   3    0.84    0.04 
  -2  -3   3    1.03    0.19 
  -2  -3   3    1.07    0.13 
  -2   3   3    0.96    0.24 
  -2   3   3    1.13    0.11 
   2  -3  -2  124.64    9.51 
   2  -3  -2  133.80    8.91 
   2  -3  -2  130.14    8.74 
   2  -3  -2  134.25    8.41 
   2  -3  -2  138.80    8.83 
   2   3  -2  160.00    9.11 
   2   3  -2  122.05    8.27 
   2   3  -2  134.67    9.04 
   2  -3  -2  144.56    9.99 
  -2   3   2  122.91    8.32 
  -2   3   2  137.68    8.88 
  -2  -3   2  143.19    8.19 
  -2  -3   2  151.33   10.19 
  -2  -3   2  139.81    9.10 
  -2  -3   2  130.16    8.75 
  -2  -3   2  131.42    9.26 
  -2  -3   2  137.24    9.28 
  -2   3   2  134.60    8.58 
  -2   3   2  145.55    8.97 
   2  -3  -1  234.80   19.51 
   2  -3  -1  236.92   19.20 
   2  -3  -1  230.08   18.20 
   2  -3  -1  212.65   17.15 
   2  -3  -1  248.17   19.10 
   2   3  -1  212.87   17.59 
   2   3  -1  210.26   17.30 
   2   3  -1  257.77   18.89 
   2   3  -1  224.08   17.39 
  -2   3   1  226.65   17.98 
  -2   3   1  210.01   17.96 
  -2  -3   1  225.91   18.96 
  -2  -3   1  243.67   19.24 
  -2  -3   1  243.17   19.16 
  -2  -3   1  221.64   17.46 
  -2   3   1  221.01   16.99 
  -2  -3   1  228.54   18.08 
  -2  -3   1  230.35   17.43 
  -2   3   1  239.37   18.86 
   2   3   0  357.06   32.28 
   2  -3   0  333.97   29.75 
   2  -3   0  343.65   32.16 
   2  -3   0  322.54   29.48 
   2  -3   0  306.96   29.20 
   2   3   0  350.66   29.99 
   2   3   0  289.44   27.43 
   2   3   0  281.99   27.05 
  -2   3   0  305.05   28.89 
  -2   3   0  300.56   29.01 
  -2   3   0  342.64   31.15 
  -2   3   0  342.84   29.91 
  -2  -3   0  321.16   30.10 
  -2  -3   0  278.59   24.59 
  -2  -3   0  319.58   29.12 
  -2   3   0  290.05   27.67 
  -2  -3   0  342.64   31.15 
  -2  -3   0  331.66   31.44 
  -2   3   0  351.33   31.70 
   2  -3   1   37.30    2.12 
   2  -3   1   36.15    1.29 
   2  -3   1   33.49    1.51 
   2  -3   1   34.81    2.11 
   2   3   1   27.93    1.55 
   2   3   1   37.12    1.56 
   2   3   1   37.51    1.61 
  -2   3  -1   32.38    1.74 
  -2   3  -1   32.55    1.40 
  -2   3  -1   36.34    1.64 
  -2   3  -1   36.68    1.31 
  -2   3  -1   32.81    1.59 
  -2  -3  -1   31.46    1.07 
  -2  -3  -1   34.86    1.85 
  -2  -3  -1   35.70    1.58 
  -2  -3  -1   36.19    1.58 
  -2  -3  -1   34.78    1.88 
  -2   3  -1   38.07    2.01 
   2  -3   2   72.16    3.72 
   2  -3   2   75.82    4.42 
   2  -3   2   83.27    5.12 
   2  -3   2   80.76    4.54 
   2  -3   2   85.72    4.08 
   2   3   2   67.49    3.98 
   2   3   2   83.22    5.07 
   2   3   2   78.50    4.04 
  -2   3  -2   80.09    4.34 
  -2   3  -2   71.79    4.79 
  -2  -3  -2   76.99    4.20 
  -2  -3  -2   71.17    4.90 
  -2  -3  -2   75.83    4.00 
  -2  -3  -2   78.73    4.07 
  -2  -3  -2   82.09    4.23 
  -2   3  -2   79.84    4.35 
  -2   3  -2   81.58    4.60 
   2  -3   3   20.89    1.00 
   2  -3   3   21.27    0.78 
   2  -3   3   21.01    1.07 
   2  -3   3   19.54    1.03 
   2   3   3   21.48    1.43 
   2   3   3   21.02    1.12 
   2  -3   3   21.91    1.39 
  -2  -3  -3   21.51    1.07 
  -2   3  -3   20.33    1.09 
  -2   3  -3   20.50    0.75 
  -2   3  -3   21.61    1.38 
  -2  -3  -3   21.54    1.39 
  -2  -3  -3   20.68    1.05 
  -2  -3  -3   20.15    0.89 
  -2  -3  -3   19.64    1.06 
  -2   3  -3   22.04    1.06 
   2  -3   4    0.54    0.22 
   2  -3   4    0.75    0.08 
   2  -3   4    0.45    0.10 
   2  -3   4    0.53    0.12 
   2  -3   4    0.51    0.11 
   2   3   4    0.69    0.21 
   2   3   4    0.32    0.14 
  -2   3  -4    0.52    0.12 
  -2   3  -4    0.40    0.23 
  -2   3  -4    0.71    0.07 
  -2   3  -4    0.51    0.10 
  -2  -3  -4    0.49    0.11 
  -2  -3  -4    0.48    0.13 
  -2  -3  -4    0.75    0.11 
  -2  -3  -4    0.45    0.21 
  -2  -3  -4    0.72    0.10 
   2  -3   5   26.14    1.25 
   2  -3   5   29.13    2.24 
   2  -3   5   27.87    1.34 
   2  -3   5   30.87    2.13 
   2   3   5   29.58    1.67 
   2   3   5   29.76    2.18 
  -2   3  -5   31.15    1.22 
  -2   3  -5   28.04    1.69 
  -2   3  -5   28.85    1.56 
  -2   3  -5   31.03    1.32 
  -2  -3  -5   27.64    2.09 
  -2  -3  -5   25.73    1.20 
  -2  -3  -5   29.92    1.42 
  -2  -3  -5   31.28    1.38 
  -2  -3  -5   29.71    1.63 
   2  -3   6   75.78    4.22 
   2   3   6   87.01    6.59 
   2   3   6   89.32    5.21 
   2  -3   6   92.03    5.98 
   2   3   6   80.22    3.69 
   2  -3   6   88.53    5.13 
  -2   3  -6   91.69    5.22 
  -2   3  -6   99.34    5.15 
  -2   3  -6   90.05    5.01 
  -2   3  -6   87.71    6.96 
  -2   3  -6   88.31    5.63 
  -2  -3  -6   85.90    4.05 
  -2  -3  -6   89.32    5.39 
  -2  -3  -6   89.23    6.54 
  -2  -3  -6   80.79    4.39 
  -2  -3  -6   94.39    7.04 
   2  -3   7   25.77    1.49 
   2  -3   7   25.25    1.57 
   2  -3   7   19.96    1.09 
   2  -3   7   23.83    1.20 
   2   3   7   23.21    1.47 
   2   3   7   21.90    0.76 
   2   3   7   22.99    1.13 
  -2   3  -7   24.60    1.20 
  -2   3  -7   24.01    1.16 
  -2   3  -7   23.21    2.19 
  -2   3  -7   23.15    1.39 
  -2  -3  -7   21.57    0.83 
  -2  -3  -7   24.71    0.83 
  -2  -3  -7   25.64    0.89 
  -2  -3  -7   25.19    2.15 
  -2  -3  -7   25.93    1.80 
  -2  -3  -7   25.74    2.05 
   2  -3   8    0.78    0.29 
   2  -3   8    0.80    0.19 
   2  -3   8    0.49    0.13 
   2  -3   8    0.59    0.13 
   2   3   8    0.86    0.22 
   2   3   8    1.17    0.19 
   2   3   8    0.64    0.19 
  -2   3  -8    0.70    0.20 
  -2   3  -8    0.80    0.17 
  -2   3  -8    0.66    0.14 
  -2   3  -8    0.59    0.13 
  -2  -3  -8    0.82    0.27 
  -2  -3  -8    0.94    0.19 
  -2  -3  -8    0.84    0.24 
   2  -3   9   22.35    1.40 
   2  -3   9   18.52    1.09 
   2  -3   9   22.29    2.08 
   2   3   9   18.90    1.36 
   2   3   9   19.86    1.40 
   2   3   9   24.47    1.81 
  -2   3  -9   21.01    2.19 
  -2   3  -9   20.23    1.35 
  -2   3  -9   20.67    1.13 
  -2  -3  -9   20.94    1.84 
  -2  -3  -9   23.52    2.20 
  -2  -3  -9   16.95    1.15 
   2  -3  10   13.29    1.62 
   2   3  10   11.37    0.73 
   2   3  10   11.26    1.46 
  -2   3 -10   12.43    1.10 
  -2   3 -10   11.32    0.92 
  -2  -3 -10   13.46    1.10 
  -2  -3 -10   11.91    1.24 
  -2  -3 -10   12.90    1.37 
   2   3  11   24.63    1.51 
  -2   3 -11   26.95    2.97 
  -2   3 -11   25.80    1.90 
  -2  -3 -11   28.16    1.88 
  -2  -3 -11   25.17    2.37 
  -2  -3 -11   29.96    2.18 
  -2   3 -12    1.26    0.46 
  -2  -3 -12    1.67    0.53 
  -2  -3 -12    1.15    0.25 
  -2  -3 -12    0.95    0.42 
  -2   3 -12    1.25    0.33 
  -2   3 -13   -0.13    0.18 
  -2  -3 -13    0.14    0.13 
  -2  -3 -13    0.07    0.16 
  -2   3 -13    0.08    0.20 
  -2   3 -14    4.66    0.71 
  -2   3 -14    6.48    0.79 
  -2  -3 -14    6.30    1.24 
  -2  -3 -15    9.21    1.10 
  -2   3 -15    7.79    1.44 
  -2   3 -15    9.48    1.55 
  -2   3 -16    3.79    0.83 
  -2  -3 -16    3.80    0.99 
  -2   3 -17    0.20    0.13 
  -2  -3 -17    0.15    0.15 
   2   4 -20    4.07    0.63 
   2  -4 -20    4.36    0.63 
   2  -4 -19    0.85    0.25 
   2   4 -19    1.23    0.26 
   2  -4 -18    3.06    0.75 
   2   4 -18    2.58    0.76 
  -2   4  18    2.48    0.75 
   2  -4 -17    1.53    0.37 
   2   4 -17    1.19    0.35 
  -2   4  17    1.41    0.38 
  -2  -4  17    1.10    0.27 
   2  -4 -16    0.13    0.14 
   2  -4 -16    0.13    0.22 
   2   4 -16    0.20    0.21 
  -2  -4  16   -0.02    0.10 
   2  -4 -15    1.73    0.49 
   2  -4 -15    2.68    0.76 
   2   4 -15    1.51    0.46 
   2   4 -15    1.71    0.36 
   2  -4 -14    7.70    1.41 
   2  -4 -14    6.06    1.40 
   2   4 -14    5.66    1.06 
   2   4 -14    4.55    0.85 
   2  -4 -13    7.31    0.81 
   2  -4 -13    3.82    0.76 
   2   4 -13    2.79    1.12 
   2   4 -13    3.48    0.90 
   2  -4 -12    7.48    0.87 
   2   4 -12    5.67    1.05 
   2   4 -12    5.73    0.83 
   2  -4 -12    7.45    1.31 
   2  -4 -11   22.38    1.92 
   2  -4 -11   10.76    1.14 
   2   4 -11    9.73    1.34 
   2   4 -11    9.46    1.06 
   2   4 -11    9.68    1.17 
  -2  -4  11   11.82    0.78 
   2  -4 -10    1.98    0.53 
   2  -4 -10    2.08    0.56 
   2  -4 -10    1.08    0.25 
   2   4 -10    1.62    0.52 
   2   4 -10    1.50    0.26 
   2   4 -10    1.67    0.23 
  -2   4  10    1.69    0.48 
  -2   4  10    1.49    0.50 
  -2  -4  10    1.84    0.54 
  -2  -4  10    1.62    0.34 
   2  -4  -9   53.09    3.39 
   2  -4  -9   66.65    5.51 
   2  -4  -9   62.49    5.17 
   2   4  -9   54.45    3.55 
   2   4  -9   56.76    5.04 
   2   4  -9   57.68    4.27 
  -2   4   9   55.66    3.81 
  -2   4   9   54.60    3.23 
  -2  -4   9   65.10    4.45 
  -2  -4   9   64.90    4.31 
   2  -4  -8    4.61    0.37 
   2  -4  -8    6.23    0.51 
   2  -4  -8    4.91    0.81 
   2  -4  -8    4.43    0.28 
   2   4  -8    3.91    0.59 
   2   4  -8    4.80    0.40 
   2   4  -8    4.14    0.48 
  -2   4   8    4.24    0.34 
  -2   4   8    3.76    0.32 
  -2   4   8    4.28    0.45 
  -2  -4   8    5.54    0.51 
  -2  -4   8    4.97    0.56 
  -2  -4   8    4.25    0.36 
   2  -4  -7   24.91    2.14 
   2  -4  -7   22.95    2.15 
   2  -4  -7   23.92    1.34 
   2  -4  -7   20.24    1.26 
   2   4  -7   29.89    1.95 
   2   4  -7   22.44    1.83 
   2   4  -7   21.96    1.43 
  -2   4   7   19.89    1.36 
  -2   4   7   24.84    0.87 
  -2   4   7   20.57    1.12 
  -2   4   7   19.87    1.17 
  -2   4   7   21.72    1.39 
  -2   4   7   24.42    0.83 
  -2  -4   7   24.44    2.08 
  -2  -4   7   21.24    1.27 
  -2  -4   7   23.74    1.68 
   2  -4  -6   16.35    1.03 
   2  -4  -6   16.51    1.62 
   2  -4  -6   14.52    0.68 
   2  -4  -6   17.29    1.08 
   2   4  -6   14.00    0.87 
   2   4  -6   14.75    1.31 
   2   4  -6   15.68    1.42 
  -2   4   6   16.01    0.62 
  -2   4   6   15.78    0.58 
  -2   4   6   15.53    1.37 
  -2   4   6   14.13    0.92 
  -2  -4   6   15.98    1.41 
  -2  -4   6   16.96    0.94 
  -2  -4   6   14.46    0.70 
  -2   4   6   12.89    0.93 
   2  -4  -5    0.11    0.05 
   2  -4  -5    0.07    0.14 
   2   4  -5    0.06    0.12 
   2   4  -5    0.07    0.07 
   2   4  -5    0.08    0.07 
   2  -4  -5    0.07    0.12 
  -2   4   5    0.09    0.08 
  -2   4   5    0.04    0.12 
  -2   4   5    0.12    0.11 
  -2   4   5    0.18    0.11 
  -2   4   5    0.00    0.04 
  -2  -4   5    0.13    0.09 
  -2  -4   5    0.26    0.11 
  -2  -4   5    0.09    0.07 
  -2   4   5    0.07    0.04 
   2  -4  -4    9.76    0.75 
   2  -4  -4   10.26    0.59 
   2  -4  -4    9.21    0.97 
   2  -4  -4    8.92    0.38 
   2  -4  -4    9.22    0.62 
   2   4  -4    8.76    0.89 
   2   4  -4    9.95    0.82 
  -2   4   4    8.33    0.60 
  -2   4   4    9.56    0.56 
  -2   4   4    9.57    0.46 
  -2  -4   4   10.07    0.88 
  -2  -4   4    9.50    0.81 
  -2  -4   4    9.24    0.73 
  -2  -4   4    9.28    0.56 
  -2   4   4    8.81    0.48 
   2  -4  -3   33.21    1.81 
   2  -4  -3   32.99    1.41 
   2  -4  -3   32.95    1.71 
   2  -4  -3   35.06    1.71 
   2  -4  -3   35.11    2.14 
   2   4  -3   34.31    2.02 
   2   4  -3   29.45    2.22 
  -2   4   3   33.79    1.63 
  -2   4   3   33.89    1.60 
  -2   4   3   31.82    2.28 
  -2   4   3   34.90    2.13 
  -2  -4   3   33.14    1.75 
  -2  -4   3   33.58    2.19 
  -2  -4   3   33.89    1.99 
  -2  -4   3   33.59    2.15 
   2   4  -2  181.75   15.97 
   2  -4  -2  215.64   15.99 
   2  -4  -2  206.34   16.14 
   2  -4  -2  214.59   17.30 
   2  -4  -2  209.73   16.33 
   2  -4  -2  192.92   14.98 
   2  -4  -2  192.68   16.44 
   2   4  -2  224.49   15.72 
  -2   4   2  205.05   15.36 
  -2   4   2  183.73   15.67 
  -2  -4   2  206.31   16.96 
  -2  -4   2  192.77   15.47 
  -2  -4   2  202.86   15.92 
  -2  -4   2  224.67   17.11 
  -2  -4   2  199.10   15.64 
  -2  -4   2  204.43   17.00 
  -2   4   2  201.62   15.49 
  -2   4   2  202.47   15.78 
   2  -4  -1  499.00   61.83 
   2  -4  -1  488.54   60.42 
   2  -4  -1  583.22   70.82 
   2  -4  -1  589.45   71.58 
   2  -4  -1  608.41   72.49 
   2   4  -1  503.43   63.07 
   2   4  -1  506.53   63.58 
   2   4  -1  618.76   72.09 
   2  -4  -1  608.86   72.34 
  -2   4   1  506.38   61.99 
  -2   4   1  596.98   72.28 
  -2   4   1  564.83   68.64 
  -2   4   1  551.04   67.46 
  -2  -4   1  609.64   75.29 
  -2  -4   1  582.94   72.56 
  -2  -4   1  565.46   68.65 
  -2  -4   1  547.64   65.25 
  -2  -4   1  600.51   74.03 
   2  -4   0   98.58    6.63 
   2  -4   0  110.14    6.15 
   2  -4   0  107.54    7.04 
   2  -4   0  108.51    6.90 
   2   4   0   90.41    5.93 
   2   4   0   91.34    5.96 
   2   4   0  115.70    6.75 
  -2   4   0  111.55    6.47 
  -2   4   0   94.88    6.19 
  -2   4   0   89.61    5.53 
  -2   4   0  110.17    6.11 
  -2  -4   0  103.45    6.17 
  -2   4   0  103.42    6.21 
  -2  -4   0  106.93    7.07 
  -2  -4   0   97.17    5.29 
  -2  -4   0  106.99    7.14 
  -2   4   0   99.47    6.01 
   2  -4   1    8.88    0.33 
   2  -4   1    8.31    0.72 
   2   4   1    8.64    0.43 
   2  -4   1    8.69    0.65 
   2   4   1    7.75    0.75 
   2   4   1    9.07    0.59 
   2   4   1    7.33    0.76 
   2  -4   1    8.70    0.45 
  -2   4  -1    8.72    0.65 
  -2   4  -1    7.67    0.51 
  -2   4  -1    8.66    0.44 
  -2   4  -1    8.46    0.32 
  -2   4  -1    7.56    0.50 
  -2   4  -1    8.28    0.72 
  -2  -4  -1    8.21    0.39 
  -2  -4  -1    8.22    0.66 
  -2  -4  -1    6.97    0.20 
  -2  -4  -1    8.54    0.65 
  -2  -4  -1    8.62    0.43 
   2  -4   2    0.79    0.07 
   2  -4   2    0.77    0.11 
   2  -4   2    0.75    0.13 
   2   4   2    0.44    0.20 
   2   4   2    0.79    0.20 
   2   4   2    1.75    0.18 
   2   4   2    0.67    0.14 
   2  -4   2    0.76    0.15 
  -2   4  -2    0.60    0.13 
  -2   4  -2    0.69    0.13 
  -2  -4  -2    0.72    0.12 
  -2   4  -2    1.02    0.21 
  -2   4  -2    0.69    0.14 
  -2   4  -2    0.83    0.18 
  -2  -4  -2    0.78    0.11 
  -2  -4  -2    1.31    0.12 
   2  -4   3   18.30    1.33 
   2  -4   3   16.46    0.75 
   2  -4   3   17.63    1.01 
   2   4   3   17.34    0.80 
   2   4   3   17.59    1.27 
   2  -4   3   17.21    0.76 
  -2   4  -3   15.61    0.75 
  -2   4  -3   16.15    1.36 
  -2   4  -3   17.88    0.76 
  -2  -4  -3   17.18    0.88 
  -2  -4  -3   17.46    1.03 
  -2  -4  -3   16.13    0.99 
  -2  -4  -3   16.52    0.82 
  -2   4  -3   17.24    0.90 
  -2   4  -3   16.92    0.76 
   2  -4   4   24.55    1.34 
   2  -4   4   22.95    1.02 
   2  -4   4   20.81    1.26 
   2  -4   4   23.61    1.95 
   2   4   4   22.32    1.75 
   2   4   4   22.03    1.44 
  -2   4  -4   20.87    1.34 
  -2   4  -4   22.58    1.70 
  -2   4  -4   24.43    1.26 
  -2   4  -4   22.79    0.98 
  -2  -4  -4   21.88    0.96 
  -2  -4  -4   22.50    1.13 
  -2  -4  -4   24.06    1.03 
  -2  -4  -4   22.88    1.73 
  -2  -4  -4   21.58    1.26 
   2  -4   5  119.74    7.17 
   2  -4   5  132.00    9.65 
   2  -4   5  108.42    6.27 
   2  -4   5  114.27    9.18 
   2   4   5  119.19    9.14 
   2   4   5  117.41    7.51 
   2  -4   5  107.76    7.08 
  -2   4  -5  117.93    8.00 
  -2   4  -5   76.11    4.89 
  -2   4  -5  108.74    9.11 
  -2  -4  -5  122.60    7.72 
  -2  -4  -5  119.15    9.19 
  -2  -4  -5  112.92    8.79 
  -2  -4  -5  119.58    8.61 
  -2  -4  -5  110.34    7.07 
  -2   4  -5  127.93    7.90 
   2  -4   6    0.40    0.08 
   2  -4   6    0.42    0.23 
   2  -4   6    0.40    0.21 
   2  -4   6    0.26    0.09 
   2  -4   6    0.30    0.09 
   2   4   6    0.19    0.15 
   2   4   6    0.08    0.22 
  -2   4  -6    0.26    0.14 
  -2   4  -6    0.30    0.09 
  -2   4  -6    0.32    0.12 
  -2  -4  -6    0.27    0.17 
  -2  -4  -6    0.36    0.14 
  -2  -4  -6    0.23    0.20 
   2  -4   7  153.06    9.99 
   2  -4   7  121.67    8.00 
   2  -4   7  156.89   11.88 
   2  -4   7  154.05   13.35 
   2  -4   7  134.55    8.97 
   2   4   7  270.43   17.80 
   2   4   7  139.42   12.32 
  -2   4  -7  141.70   10.87 
  -2   4  -7  161.66   10.12 
  -2   4  -7  133.59   12.30 
  -2  -4  -7  102.12    7.19 
  -2  -4  -7  153.31   11.82 
  -2  -4  -7  156.72   13.13 
  -2  -4  -7  151.85   11.29 
  -2  -4  -7  129.75    8.73 
   2  -4   8   69.28    3.55 
   2  -4   8   68.28    4.67 
   2  -4   8   52.97    2.93 
   2  -4   8   73.79    5.69 
   2   4   8   63.35    4.43 
   2   4   8   63.17    4.41 
  -2   4  -8   63.24    5.73 
  -2   4  -8   64.04    4.29 
  -2  -4  -8   70.98    5.86 
  -2  -4  -8   72.59    4.53 
  -2  -4  -8   62.98    5.08 
   2  -4   9    3.35    0.43 
   2  -4   9    3.09    0.45 
   2   4   9    2.60    0.45 
   2   4   9    3.26    0.49 
  -2   4  -9    3.01    0.41 
  -2   4  -9    3.16    0.47 
  -2  -4  -9    3.56    0.59 
  -2  -4  -9    3.44    0.77 
  -2  -4  -9    3.25    0.60 
   2   4  10    6.35    0.81 
  -2   4 -10    6.68    0.71 
  -2   4 -10    6.83    1.22 
  -2  -4 -10    8.10    0.84 
  -2  -4 -10    7.36    0.97 
  -2  -4 -10    7.00    0.64 
  -2  -4 -11    3.21    0.40 
  -2   4 -11    2.57    0.53 
  -2   4 -11    2.47    0.73 
  -2  -4 -11    3.10    0.86 
  -2  -4 -11    3.47    0.65 
  -2   4 -12   37.10    4.26 
  -2   4 -12   34.99    3.79 
  -2  -4 -12   40.71    4.35 
  -2  -4 -12   36.79    3.54 
  -2   4 -13   10.54    1.17 
  -2  -4 -13   10.58    1.02 
  -2  -4 -13   11.78    1.30 
  -2   4 -13   12.82    1.28 
  -2  -4 -14    0.02    0.12 
  -2   4 -14   -0.04    0.09 
  -2   4 -14    0.09    0.16 
  -2  -4 -14    0.06    0.18 
  -2   4 -15    6.27    0.86 
  -2   4 -15    6.11    1.31 
  -2  -4 -15    6.49    0.97 
  -2   4 -16    5.14    1.20 
  -2  -4 -16    7.74    1.43 
  -2   4 -17    3.82    0.58 
  -2  -4 -17    5.52    0.68 
  -2   4 -18    0.06    0.12 
  -2  -4 -18   -0.01    0.14 
   2  -5 -20    2.95    0.43 
   2   5 -20    2.07    0.30 
   2  -5 -19    0.20    0.14 
   2   5 -19    0.24    0.15 
   2  -5 -18   -0.02    0.12 
   2   5 -18    0.21    0.20 
  -2   5  18    0.12    0.12 
   2  -5 -17    0.27    0.31 
   2   5 -17    0.35    0.20 
  -2   5  17    0.21    0.21 
   2  -5 -16    2.31    0.45 
   2  -5 -16    2.83    0.50 
   2   5 -16    1.77    0.43 
  -2   5  16   -0.08    0.51 
  -2  -5  16    1.59    0.33 
   2  -5 -15    0.15    0.29 
   2  -5 -15    0.13    0.20 
   2   5 -15    0.14    0.28 
  -2  -5  15    0.13    0.13 
   2  -5 -14    9.52    1.70 
   2  -5 -14    6.32    0.98 
   2   5 -14    5.00    0.91 
   2  -5 -13    0.77    0.86 
   2  -5 -13    9.22    0.97 
   2   5 -13    0.82    0.51 
   2  -5 -12   62.06    5.06 
   2  -5 -12   55.23    6.05 
   2   5 -12   48.61    5.59 
   2   5 -12   54.58    3.87 
   2   5 -12   49.56    3.77 
   2  -5 -11   48.73    3.84 
   2  -5 -11   44.76    3.52 
   2   5 -11   39.91    4.39 
   2   5 -11   39.42    2.86 
   2   5 -11   42.03    3.68 
   2  -5 -10    1.59    0.56 
   2   5 -10    1.57    0.34 
   2   5 -10    1.70    0.42 
   2   5 -10    1.06    0.27 
  -2  -5  10    1.52    0.25 
   2  -5  -9    8.89    0.81 
   2  -5  -9   10.44    1.43 
   2   5  -9    6.40    0.65 
   2   5  -9    7.83    0.77 
   2   5  -9    7.29    0.62 
  -2  -5   9    8.23    0.64 
  -2   5   9    8.53    1.23 
  -2   5   9    7.36    0.72 
  -2  -5   9    8.09    0.79 
   2  -5  -8   23.39    1.38 
   2  -5  -8   20.23    0.92 
   2  -5  -8   23.77    2.26 
   2  -5  -8   27.10    2.40 
   2   5  -8   23.02    1.97 
   2   5  -8   20.93    1.33 
   2   5  -8   20.86    2.09 
  -2   5   8   20.39    1.41 
  -2   5   8   18.69    1.20 
  -2   5   8   19.05    1.47 
  -2  -5   8   23.82    1.32 
  -2  -5   8   24.39    2.13 
  -2  -5   8   19.66    1.27 
   2  -5  -7   58.85    4.90 
   2  -5  -7   59.75    3.17 
   2  -5  -7   61.87    3.88 
   2  -5  -7   50.74    2.50 
   2  -5  -7   49.49    2.55 
   2   5  -7   49.58    4.17 
   2   5  -7   54.72    3.31 
   2   5  -7   58.18    4.46 
  -2   5   7   48.69    3.10 
  -2   5   7   47.33    4.25 
  -2  -5   7   57.61    3.43 
  -2   5   7   55.06    3.51 
  -2  -5   7   59.94    4.55 
  -2  -5   7   50.89    3.30 
   2  -5  -6   17.73    1.47 
   2  -5  -6   27.19    2.48 
   2  -5  -6   22.86    1.17 
   2  -5  -6   31.29    2.30 
   2  -5  -6   23.17    1.04 
   2   5  -6   25.93    2.15 
   2   5  -6   24.25    1.51 
  -2   5   6   27.25    1.17 
  -2   5   6   25.85    2.07 
  -2   5   6   23.76    1.54 
  -2  -5   6   24.00    1.24 
  -2   5   6   22.13    1.50 
  -2  -5   6   27.66    2.12 
  -2  -5   6   26.54    1.52 
   2  -5  -5   64.56    3.93 
   2  -5  -5   56.49    3.29 
   2  -5  -5   61.77    4.87 
   2  -5  -5   63.31    3.50 
   2   5  -5   60.15    4.35 
   2   5  -5   56.91    3.66 
   2  -5  -5   55.92    2.77 
  -2   5   5   56.83    3.21 
  -2   5   5   62.52    2.98 
  -2   5   5   50.84    4.19 
  -2  -5   5   57.26    3.90 
  -2  -5   5   62.96    4.36 
  -2  -5   5   60.39    4.47 
  -2   5   5   59.56    4.33 
   2  -5  -4  116.47    7.88 
   2  -5  -4  120.72    8.70 
   2  -5  -4  128.31    9.81 
   2  -5  -4  118.77    7.79 
   2  -5  -4  128.18    9.37 
   2   5  -4  114.40    9.61 
   2   5  -4  122.86    9.14 
  -2   5   4  103.69    7.48 
  -2   5   4  117.00    7.92 
  -2   5   4  126.03    8.24 
  -2   5   4  120.28    8.24 
  -2  -5   4  124.88    8.35 
  -2  -5   4  119.50    9.62 
  -2  -5   4  116.60    8.11 
  -2  -5   4  117.40    8.85 
   2  -5  -3  125.88    7.94 
   2  -5  -3  131.78    9.03 
   2  -5  -3  130.71    8.97 
   2  -5  -3  121.60    8.80 
   2  -5  -3  129.71    8.73 
   2   5  -3  130.29    9.43 
   2   5  -3  117.62    9.93 
  -2   5   3  131.77    8.95 
  -2   5   3  124.33    9.47 
  -2   5   3  113.27    8.09 
  -2   5   3  129.07    8.87 
  -2  -5   3  126.65    9.74 
  -2  -5   3  130.03    8.99 
  -2  -5   3  125.31    8.34 
  -2  -5   3  123.59    8.96 
  -2  -5   3  125.16    8.73 
   2  -5  -2  105.96    6.93 
   2  -5  -2  101.24    7.75 
   2  -5  -2  103.50    6.43 
   2  -5  -2  114.65    7.42 
   2  -5  -2  115.48    6.90 
   2  -5  -2  112.09    7.80 
   2   5  -2  110.53    7.19 
   2   5  -2   98.81    7.00 
  -2   5   2  102.87    7.54 
  -2   5   2  109.48    7.99 
  -2   5   2  112.69    6.97 
  -2   5   2  109.40    6.92 
  -2  -5   2  106.27    7.07 
  -2  -5   2  105.13    6.87 
  -2  -5   2  109.55    8.01 
  -2  -5   2  104.36    6.86 
  -2  -5   2  119.44    8.56 
   2  -5  -1  116.47    7.83 
   2  -5  -1  118.30    8.69 
   2  -5  -1  105.49    6.89 
   2  -5  -1  123.25    8.42 
   2   5  -1  126.09    7.17 
   2   5  -1  107.87    7.74 
   2   5  -1  108.49    8.72 
   2  -5  -1  122.01    7.52 
  -2   5   1  115.34    7.88 
  -2   5   1  111.69    7.23 
  -2   5   1  115.48    8.50 
  -2   5   1  113.89    8.10 
  -2  -5   1  119.26    7.37 
  -2  -5   1  117.11    7.84 
  -2  -5   1  112.27    8.33 
  -2  -5   1  121.35    8.81 
  -2  -5   1  125.29    9.14 
   2  -5   0    5.66    0.60 
   2  -5   0    5.32    0.32 
   2  -5   0    5.39    0.31 
   2  -5   0    4.59    0.35 
   2   5   0    4.73    0.72 
   2   5   0    4.95    0.69 
   2   5   0    5.55    0.38 
  -2   5   0    4.76    0.33 
  -2   5   0    4.24    0.43 
  -2   5   0    5.42    0.33 
  -2   5   0    5.36    0.39 
  -2   5   0    4.69    0.36 
  -2   5   0    8.04    0.45 
  -2  -5   0    4.66    0.59 
  -2  -5   0    5.22    0.61 
  -2  -5   0    5.40    0.60 
  -2  -5   0    5.45    0.40 
  -2  -5   0    4.57    0.25 
   2  -5   1   13.45    1.08 
   2  -5   1   13.16    1.11 
   2  -5   1   14.26    1.00 
   2  -5   1   15.19    0.63 
   2   5   1   12.67    1.24 
   2   5   1   14.47    0.88 
   2   5   1   12.69    0.85 
   2   5   1   14.30    0.74 
  -2   5  -1   12.87    0.54 
  -2   5  -1   14.20    0.71 
  -2   5  -1   15.14    0.78 
  -2   5  -1   12.68    0.81 
  -2   5  -1   13.22    1.13 
  -2  -5  -1   14.20    0.77 
  -2  -5  -1   12.32    0.38 
  -2  -5  -1   13.48    0.64 
  -2  -5  -1   14.08    1.10 
  -2  -5  -1   14.37    0.75 
   2  -5   2    3.19    0.23 
   2  -5   2    1.60    0.33 
   2  -5   2    1.81    0.33 
   2  -5   2    2.03    0.24 
   2   5   2    1.79    0.21 
   2   5   2    1.60    0.39 
   2   5   2    1.71    0.31 
  -2   5  -2    1.76    0.25 
  -2   5  -2    1.91    0.32 
  -2   5  -2    1.77    0.21 
  -2   5  -2    1.88    0.18 
  -2   5  -2    1.75    0.34 
  -2  -5  -2    1.93    0.32 
  -2  -5  -2    1.75    0.21 
  -2  -5  -2    1.89    0.32 
  -2  -5  -2    1.75    0.19 
   2  -5   3    7.28    0.45 
   2  -5   3    6.54    0.63 
   2  -5   3    7.10    0.52 
   2   5   3    7.48    0.72 
   2   5   3    7.22    0.69 
   2   5   3    6.58    0.52 
   2  -5   3    7.00    0.84 
  -2   5  -3    7.24    0.50 
  -2   5  -3    6.77    0.36 
  -2   5  -3    6.41    0.38 
  -2   5  -3    6.50    0.56 
  -2   5  -3    7.30    0.63 
  -2  -5  -3    7.00    0.47 
  -2  -5  -3    7.12    0.48 
  -2  -5  -3    6.83    0.42 
  -2  -5  -3    6.83    0.63 
   2  -5   4   14.87    0.77 
   2  -5   4   16.44    1.37 
   2  -5   4   14.12    1.46 
   2  -5   4   13.56    0.73 
   2   5   4   14.19    0.91 
   2   5   4   14.67    1.33 
   2   5   4   13.88    0.78 
  -2   5  -4   14.37    0.91 
  -2   5  -4   15.31    0.73 
  -2   5  -4   13.80    1.51 
  -2   5  -4   14.25    0.62 
  -2  -5  -4   15.62    1.24 
  -2  -5  -4   15.89    1.05 
  -2  -5  -4   14.05    0.92 
  -2  -5  -4   14.48    0.99 
   2  -5   5   19.39    1.02 
   2  -5   5   20.34    1.30 
   2   5   5   19.22    1.77 
   2   5   5   18.89    1.17 
   2   5   5   32.63    1.72 
   2  -5   5   19.34    1.92 
   2  -5   5   17.72    1.21 
  -2   5  -5   17.72    1.34 
  -2   5  -5   19.74    0.77 
  -2   5  -5   19.49    1.70 
  -2   5  -5   19.18    0.79 
  -2   5  -5   21.42    1.26 
  -2  -5  -5   19.24    1.26 
  -2  -5  -5   18.08    0.89 
  -2  -5  -5   19.03    0.93 
  -2  -5  -5   21.58    1.65 
   2  -5   6    5.85    0.39 
   2  -5   6    6.55    0.87 
   2  -5   6    5.61    0.91 
   2  -5   6    5.28    0.46 
   2   5   6    5.45    0.64 
   2   5   6    2.86    0.44 
   2   5   6    5.47    0.84 
  -2   5  -6    6.01    0.44 
  -2   5  -6    5.60    0.93 
  -2  -5  -6    5.47    0.45 
  -2  -5  -6    5.43    0.47 
  -2  -5  -6    6.81    0.86 
  -2  -5  -6    5.13    0.42 
   2  -5   7   25.48    1.10 
   2  -5   7   26.56    2.58 
   2  -5   7   21.15    1.27 
   2  -5   7   26.38    1.74 
   2   5   7   23.83    2.42 
   2   5   7   24.32    1.41 
  -2   5  -7   22.97    1.79 
  -2   5  -7   25.38    2.35 
  -2   5  -7   27.37    1.14 
  -2  -5  -7   25.50    1.33 
  -2  -5  -7   22.19    1.01 
  -2  -5  -7   26.07    2.57 
  -2  -5  -7   24.92    1.56 
   2  -5   8   19.03    2.18 
   2   5   8   18.60    1.17 
   2   5   8   16.78    1.41 
   2  -5   8   19.64    2.06 
  -2   5  -8   17.72    2.00 
  -2   5  -8   18.28    2.22 
  -2  -5  -8   20.62    1.88 
  -2  -5  -8   21.09    1.59 
   2   5   9    0.05    0.09 
   2   5   9    0.17    0.09 
  -2   5  -9    0.10    0.13 
  -2   5  -9   -0.04    0.18 
  -2  -5  -9    0.09    0.13 
  -2  -5  -9    0.08    0.10 
   2   5  10    3.63    0.42 
  -2   5 -10    3.87    0.58 
  -2   5 -10    3.37    0.82 
  -2  -5 -10    3.41    0.47 
  -2  -5 -10    3.55    0.95 
  -2   5 -11   10.02    1.69 
  -2   5 -11   11.34    1.87 
  -2  -5 -11   12.27    1.89 
  -2  -5 -11   11.56    1.54 
  -2   5 -12    0.31    0.21 
  -2  -5 -12    0.49    0.24 
  -2  -5 -12    0.35    0.19 
  -2   5 -12    0.36    0.24 
  -2   5 -13    5.80    0.86 
  -2   5 -13    6.60    1.42 
  -2  -5 -13    6.57    1.14 
  -2  -5 -13    6.13    1.51 
  -2   5 -14    7.92    1.05 
  -2   5 -14    6.94    0.94 
  -2  -5 -14    7.77    0.86 
  -2  -5 -14    9.01    1.81 
  -2   5 -15    2.89    0.88 
  -2   5 -15    3.38    0.91 
  -2  -5 -15    2.93    0.68 
  -2  -5 -15    2.47    0.73 
  -2   5 -16    6.26    1.14 
  -2   5 -16    4.91    0.76 
  -2  -5 -16    6.68    1.40 
  -2   5 -17    2.72    0.71 
  -2  -5 -17    2.77    0.53 
  -2   5 -18    2.96    0.38 
  -2  -5 -18    1.68    0.72 
   2  -6 -19    0.37    0.21 
   2   6 -19    0.05    0.23 
   2  -6 -18    2.16    0.42 
   2   6 -18    2.40    0.43 
  -2   6  18    2.34    0.73 
   2  -6 -17    7.94    1.58 
   2   6 -17    6.52    1.53 
  -2   6  17    9.71    1.17 
   2  -6 -16    2.94    0.54 
   2   6 -16    2.97    0.51 
  -2   6  16    0.20    0.60 
   2  -6 -15   14.51    1.80 
   2  -6 -15    8.30    1.20 
   2   6 -15    6.22    1.11 
  -2  -6  15    7.07    1.19 
   2  -6 -14    0.32    0.28 
   2  -6 -14    1.23    0.51 
   2   6 -14    0.34    0.43 
  -2  -6  14    0.40    0.19 
   2  -6 -13   10.44    0.83 
   2  -6 -13    0.54    0.70 
   2   6 -13    0.43    0.42 
  -2  -6  13    0.68    0.31 
   2  -6 -12    2.21    0.56 
   2  -6 -12    2.56    0.50 
   2   6 -12    1.59    0.50 
   2   6 -12    1.92    0.60 
  -2  -6  12    1.93    0.38 
   2  -6 -11    2.29    0.49 
   2  -6 -11    1.94    0.71 
   2   6 -11    1.44    0.35 
   2   6 -11    1.49    0.70 
  -2  -6  11    1.90    0.34 
   2  -6 -10    5.70    0.76 
   2  -6 -10    6.25    0.85 
   2   6 -10    5.80    0.99 
   2   6 -10    5.05    1.14 
  -2  -6  10    5.24    0.60 
   2  -6  -9    9.94    1.49 
   2  -6  -9    9.73    1.09 
   2   6  -9    8.88    1.31 
   2   6  -9    9.27    1.42 
  -2  -6   9    8.40    0.79 
  -2  -6   9   11.17    1.31 
   2  -6  -8   17.45    1.95 
   2  -6  -8   13.62    1.06 
   2  -6  -8   14.79    1.18 
   2   6  -8   12.50    1.08 
   2   6  -8   13.67    1.08 
  -2   6   8   11.42    1.07 
  -2   6   8   12.19    0.98 
  -2   6   8   11.77    0.97 
  -2  -6   8   12.89    0.94 
  -2  -6   8   16.12    1.55 
  -2  -6   8   14.50    1.62 
  -2  -6   8   11.75    1.00 
   2  -6  -7    6.87    0.98 
   2  -6  -7    6.30    0.64 
   2  -6  -7    5.42    1.03 
   2   6  -7    5.82    0.57 
   2   6  -7    5.78    0.87 
  -2   6   7    4.72    0.91 
  -2   6   7    5.01    0.57 
  -2   6   7    5.49    0.53 
  -2  -6   7    5.44    0.50 
  -2  -6   7    5.02    0.59 
  -2  -6   7    6.49    0.86 
  -2  -6   7    5.39    0.82 
   2  -6  -6   27.73    1.16 
   2  -6  -6   27.65    1.55 
   2  -6  -6   30.31    2.06 
   2  -6  -6   31.25    1.94 
   2  -6  -6   24.07    1.39 
   2   6  -6   28.77    1.77 
   2   6  -6   27.49    1.83 
  -2   6   6   30.75    1.51 
  -2   6   6   27.36    1.68 
  -2   6   6   24.94    1.38 
  -2   6   6   24.89    2.44 
  -2  -6   6   26.97    1.97 
  -2  -6   6   28.38    2.41 
  -2  -6   6   30.92    2.37 
  -2  -6   6   28.85    1.73 
   2  -6  -5   34.77    2.43 
   2  -6  -5   31.56    1.59 
   2  -6  -5   32.56    1.77 
   2  -6  -5   34.29    2.28 
   2  -6  -5   35.52    2.79 
   2   6  -5   31.33    2.15 
   2   6  -5   32.06    1.88 
  -2   6   5   32.56    2.50 
  -2   6   5   35.53    1.90 
  -2   6   5   29.69    1.94 
  -2   6   5   29.82    2.15 
  -2  -6   5   33.95    2.11 
  -2  -6   5   35.02    2.49 
  -2  -6   5   31.40    1.80 
  -2  -6   5   32.82    2.58 
   2  -6  -4   45.02    3.23 
   2  -6  -4   45.00    3.38 
   2  -6  -4   42.07    2.35 
   2  -6  -4   45.03    2.87 
   2  -6  -4   42.11    2.23 
   2   6  -4   39.38    3.55 
   2   6  -4   44.93    3.07 
  -2   6   4   46.79    2.69 
  -2   6   4   41.33    2.99 
  -2   6   4   43.08    3.09 
  -2   6   4   39.74    3.17 
  -2  -6   4   43.26    2.76 
  -2  -6   4   41.00    3.11 
  -2  -6   4   44.89    2.45 
  -2  -6   4   43.62    2.55 
   2  -6  -3   15.94    0.97 
   2  -6  -3   16.22    1.37 
   2  -6  -3   14.90    0.88 
   2  -6  -3   15.49    1.52 
   2  -6  -3   14.60    0.84 
   2   6  -3   14.18    1.14 
   2   6  -3   15.78    1.10 
  -2   6   3   14.20    1.29 
  -2   6   3   15.62    0.78 
  -2   6   3   14.86    0.87 
  -2   6   3   14.10    1.27 
  -2  -6   3   14.35    1.07 
  -2  -6   3   15.71    0.78 
  -2  -6   3   15.32    0.87 
  -2  -6   3   14.63    0.94 
  -2  -6   3   14.79    0.96 
   2  -6  -2   38.20    2.02 
   2  -6  -2   38.46    2.17 
   2  -6  -2   39.38    1.87 
   2  -6  -2   37.18    2.22 
   2  -6  -2   41.28    2.20 
   2  -6  -2   39.48    2.32 
   2   6  -2   41.95    1.67 
   2   6  -2   35.80    3.24 
   2   6  -2   40.09    2.26 
   2   6  -2   37.84    2.50 
  -2   6   2   39.06    2.59 
  -2   6   2   36.77    2.79 
  -2   6   2   38.72    2.56 
  -2   6   2   34.41    1.94 
  -2  -6   2   41.73    3.05 
  -2  -6   2   38.06    2.23 
  -2  -6   2   38.43    2.84 
  -2  -6   2   38.43    2.19 
  -2  -6   2   37.52    2.85 
   2  -6  -1   72.10    4.77 
   2  -6  -1   68.62    4.23 
   2  -6  -1   71.05    5.26 
   2  -6  -1   65.35    4.61 
   2   6  -1   72.61    3.52 
   2   6  -1   63.81    5.33 
   2   6  -1   64.32    4.37 
   2  -6  -1   71.84    3.91 
  -2   6   1   64.34    4.25 
  -2   6   1   67.16    4.74 
  -2   6   1   65.67    4.80 
  -2  -6   1   67.96    4.26 
  -2  -6   1   67.94    4.20 
  -2  -6   1   68.20    5.01 
  -2  -6   1   68.87    3.83 
  -2  -6   1   71.91    5.28 
  -2   6   1   70.03    3.97 
   2  -6   0   12.18    0.66 
   2  -6   0   10.63    1.06 
   2   6   0   11.96    1.32 
   2   6   0   10.57    0.86 
   2   6   0   12.49    0.72 
   2  -6   0   11.49    1.15 
   2  -6   0   11.76    0.63 
  -2   6   0   12.14    1.16 
  -2   6   0   12.09    0.63 
  -2   6   0   12.39    0.66 
  -2   6   0   10.50    0.91 
  -2   6   0   11.51    0.80 
  -2   6   0   11.76    0.75 
  -2  -6   0   10.98    0.51 
  -2  -6   0   12.65    0.78 
  -2  -6   0   11.48    0.79 
  -2  -6   0   12.39    0.79 
  -2  -6   0   12.00    0.77 
   2  -6   1  132.39   11.05 
   2  -6   1  148.59   10.96 
   2  -6   1  133.97   11.02 
   2  -6   1  145.91   11.16 
   2   6   1  132.01   10.31 
   2   6   1  151.02   10.92 
  -2   6  -1  132.64    9.78 
  -2   6  -1  149.10   11.90 
  -2   6  -1  138.86   11.51 
  -2   6  -1  141.52    9.97 
  -2   6  -1  151.70   11.51 
  -2  -6  -1  148.11   10.86 
  -2  -6  -1  141.38   10.55 
  -2  -6  -1  142.73   10.46 
  -2  -6  -1  141.38   11.50 
  -2  -6  -1  132.08    7.88 
   2  -6   2   81.44    6.06 
   2  -6   2   86.96    5.55 
   2  -6   2   78.23    5.29 
   2   6   2   79.64    6.54 
   2   6   2   84.63    5.33 
   2   6   2   86.38    5.85 
   2  -6   2   87.81    5.51 
  -2   6  -2   85.11    5.32 
  -2   6  -2   80.74    4.85 
  -2   6  -2   81.44    4.73 
  -2   6  -2   89.40    5.60 
  -2   6  -2   79.69    6.51 
  -2  -6  -2   84.89    6.18 
  -2  -6  -2   83.35    5.42 
  -2  -6  -2   83.07    5.85 
  -2  -6  -2   83.94    6.10 
   2  -6   3   32.83    2.76 
   2  -6   3   35.67    2.03 
   2  -6   3   33.64    2.44 
   2  -6   3   35.35    2.66 
   2   6   3   35.92    2.50 
   2   6   3   34.80    2.57 
   2   6   3   33.80    2.14 
  -2   6  -3   38.06    2.00 
  -2   6  -3   32.67    2.15 
  -2   6  -3   35.01    2.62 
  -2   6  -3   33.90    1.56 
  -2  -6  -3   34.88    2.41 
  -2  -6  -3   35.39    2.58 
  -2  -6  -3   35.72    2.42 
  -2  -6  -3   33.48    1.98 
   2  -6   4   58.51    3.49 
   2  -6   4   58.72    4.88 
   2  -6   4   62.91    3.70 
   2  -6   4   75.44    5.16 
   2   6   4   59.96    4.32 
   2   6   4   62.25    4.64 
   2   6   4   58.56    4.66 
  -2   6  -4   67.08    4.36 
  -2   6  -4   55.11    2.68 
  -2   6  -4   56.06    4.92 
  -2   6  -4   58.92    3.77 
  -2   6  -4   61.16    2.88 
  -2  -6  -4   62.78    4.75 
  -2  -6  -4   59.44    4.51 
  -2  -6  -4   64.15    3.69 
  -2  -6  -4   59.35    4.06 
   2  -6   5   14.61    0.99 
   2  -6   5   13.41    0.83 
   2  -6   5   13.29    1.04 
   2  -6   5   12.37    0.72 
   2   6   5   13.42    1.40 
   2   6   5   13.43    0.85 
   2   6   5   13.61    1.36 
  -2   6  -5   13.07    0.93 
  -2   6  -5   14.50    0.74 
  -2   6  -5   12.34    1.10 
  -2  -6  -5   12.74    0.71 
  -2  -6  -5   13.53    1.34 
  -2  -6  -5   14.94    1.51 
  -2  -6  -5   11.86    0.99 
   2  -6   6  115.61    9.73 
   2  -6   6  111.39    8.59 
   2  -6   6  112.46    7.13 
   2  -6   6   99.46    7.52 
   2   6   6  106.92    9.28 
   2   6   6  109.90    9.05 
   2   6   6  102.18    8.27 
  -2   6  -6  107.06    8.08 
  -2   6  -6  117.54    8.32 
  -2   6  -6  104.21    9.95 
  -2  -6  -6  114.34    7.55 
  -2  -6  -6  123.86    9.29 
  -2  -6  -6  113.97    8.38 
  -2  -6  -6   98.95    7.37 
   2  -6   7    0.05    0.05 
   2  -6   7    0.03    0.10 
   2  -6   7    0.07    0.09 
   2  -6   7    0.03    0.07 
   2   6   7    0.07    0.11 
   2   6   7    0.03    0.13 
   2   6   7    0.14    0.15 
  -2   6  -7    0.07    0.05 
  -2   6  -7   -0.03    0.18 
  -2   6  -7   -0.18    0.15 
  -2  -6  -7    0.08    0.14 
  -2  -6  -7   -0.00    0.08 
  -2  -6  -7    0.05    0.10 
  -2  -6  -7    0.05    0.07 
   2   6   8   19.59    1.49 
   2   6   8   13.22    1.44 
  -2   6  -8   11.68    1.26 
  -2   6  -8   11.26    1.67 
  -2  -6  -8   12.13    1.50 
  -2  -6  -8   12.99    1.25 
   2   6   9    5.75    0.87 
  -2   6  -9    6.35    1.28 
  -2   6  -9    6.29    1.09 
  -2  -6  -9    5.46    0.66 
  -2  -6  -9    6.13    1.25 
   2   6  10    9.30    1.14 
  -2   6 -10    7.42    1.09 
  -2   6 -10    8.16    0.97 
  -2  -6 -10    8.89    1.66 
  -2  -6 -10   11.97    1.40 
  -2   6 -11    8.34    1.65 
  -2   6 -11    6.97    0.93 
  -2  -6 -11    7.89    0.87 
  -2  -6 -11    7.82    1.04 
  -2   6 -12    3.86    0.68 
  -2   6 -12    3.92    0.75 
  -2  -6 -12    4.13    1.19 
  -2  -6 -12    4.08    0.97 
  -2   6 -13   25.78    2.60 
  -2  -6 -13   30.88    4.27 
  -2  -6 -13   29.47    3.37 
  -2   6 -13   27.84    3.92 
  -2   6 -14   -0.10    0.11 
  -2   6 -14    0.00    0.17 
  -2  -6 -14    0.00    0.12 
  -2  -6 -14    0.04    0.09 
  -2   6 -15    1.07    1.29 
  -2   6 -15    6.18    1.21 
  -2  -6 -15    7.10    1.44 
  -2  -6 -15    6.54    1.03 
  -2   6 -16    0.78    0.27 
  -2   6 -16    0.71    0.26 
  -2  -6 -16    0.54    0.33 
  -2  -6 -16    0.73    0.21 
  -2   6 -17    0.64    0.40 
  -2  -6 -17    0.88    0.48 
  -2   6 -18    0.28    0.15 
  -2  -6 -18    0.34    0.18 
   2  -7 -19    1.28    0.51 
   2   7 -19    2.60    0.35 
   2  -7 -18    0.13    0.12 
   2   7 -18    0.02    0.21 
  -2   7  18    0.14    0.23 
   2  -7 -17    5.66    1.27 
   2   7 -17    4.48    0.80 
  -2   7  17    8.59    1.02 
   2  -7 -16    1.45    0.42 
   2   7 -16    1.63    0.65 
  -2   7  16    1.20    0.48 
   2   7 -15    4.67    0.78 
   2  -7 -15    5.14    0.88 
   2  -7 -15    7.42    1.34 
  -2  -7  15    4.03    0.53 
   2  -7 -14    0.08    0.20 
   2  -7 -14    0.25    0.21 
   2   7 -14    0.14    0.18 
  -2  -7  14    0.14    0.20 
   2   7 -13   -0.06    0.30 
   2  -7 -13    0.21    0.33 
   2   7 -13    0.18    0.15 
  -2  -7  13    0.20    0.21 
   2  -7 -12    6.11    1.01 
   2  -7 -12    8.28    1.84 
   2   7 -12    5.88    1.25 
   2   7 -12    5.83    1.49 
  -2  -7  12    6.80    1.13 
   2  -7 -11    3.53    1.11 
   2   7 -11    3.79    0.66 
   2   7 -11    3.55    0.58 
  -2  -7  11    4.19    0.80 
   2   7 -10   25.05    2.09 
   2   7 -10   22.29    2.16 
   2  -7 -10   26.60    2.34 
   2  -7 -10   31.05    2.71 
  -2  -7  10   23.81    2.60 
   2  -7  -9    2.48    0.63 
   2  -7  -9    1.71    0.43 
   2   7  -9    1.18    0.35 
   2   7  -9    1.42    0.57 
  -2  -7   9    1.29    0.47 
   2   7  -8    5.76    0.72 
   2  -7  -8    7.14    0.79 
   2  -7  -8    7.00    0.82 
   2   7  -8    5.81    0.68 
   2  -7  -8    6.31    0.50 
  -2   7   8    5.63    0.69 
  -2  -7   8    5.10    0.71 
  -2  -7   8    5.84    0.95 
   2  -7  -7    3.52    0.57 
   2  -7  -7    3.80    0.58 
   2  -7  -7    4.00    0.86 
   2   7  -7    3.38    0.80 
   2   7  -7    3.87    0.72 
  -2   7   7    3.73    0.52 
  -2   7   7    4.95    0.69 
  -2  -7   7    4.13    0.50 
  -2   7   7    3.05    0.49 
  -2  -7   7    3.86    0.65 
  -2  -7   7    3.24    0.56 
  -2  -7   7    4.31    0.71 
   2  -7  -6   10.35    0.97 
   2  -7  -6    9.42    0.72 
   2  -7  -6   10.86    0.89 
   2   7  -6   10.92    1.17 
   2   7  -6   10.01    0.90 
  -2   7   6    8.24    1.25 
  -2   7   6    9.15    0.98 
  -2   7   6    9.04    1.11 
  -2  -7   6   10.76    0.88 
  -2  -7   6   10.58    1.13 
  -2  -7   6    9.37    0.67 
  -2  -7   6    9.65    0.75 
   2  -7  -5   30.00    2.30 
   2  -7  -5   30.40    2.65 
   2  -7  -5   29.55    2.03 
   2   7  -5   28.49    1.69 
   2   7  -5   26.77    2.73 
  -2   7   5   26.16    2.13 
  -2   7   5   25.28    1.62 
  -2   7   5   29.66    1.81 
  -2  -7   5   27.55    1.91 
  -2  -7   5   25.98    2.18 
  -2  -7   5   26.79    1.72 
  -2  -7   5   29.36    2.19 
  -2   7   5   24.60    2.36 
   2  -7  -4  139.04   10.40 
   2  -7  -4  121.75    8.56 
   2  -7  -4  130.90   11.41 
   2  -7  -4  124.00    8.07 
   2  -7  -4  137.67   11.22 
   2   7  -4  132.98    9.55 
   2   7  -4  118.55    9.75 
  -2   7   4  122.64   10.10 
  -2   7   4  138.87    9.64 
  -2   7   4  118.66    9.14 
  -2  -7   4  124.39   10.40 
  -2  -7   4  123.82   10.39 
  -2  -7   4  129.44   10.15 
  -2  -7   4  135.90   10.45 
  -2   7   4  123.09    9.21 
   2  -7  -3   84.12    6.84 
   2  -7  -3   92.32    7.01 
   2  -7  -3   83.02    5.15 
   2  -7  -3   88.13    5.96 
   2  -7  -3   86.01    5.40 
   2   7  -3   91.28    6.26 
   2   7  -3   80.12    7.34 
  -2  -7   3   81.52    5.60 
  -2   7   3   82.88    5.56 
  -2   7   3   91.81    5.81 
  -2   7   3   85.21    6.41 
  -2  -7   3   89.06    6.07 
  -2  -7   3   86.91    6.87 
  -2   7   3   83.13    5.65 
   2  -7  -2   19.49    1.15 
   2  -7  -2   18.27    1.10 
   2  -7  -2   20.45    1.25 
   2  -7  -2   20.31    1.57 
   2  -7  -2   17.78    1.13 
   2   7  -2   20.10    1.18 
   2   7  -2   17.22    2.03 
   2   7  -2   17.86    1.42 
  -2   7   2   17.96    1.15 
  -2   7   2   19.81    1.54 
  -2   7   2   19.06    1.07 
  -2   7   2   17.70    1.39 
  -2  -7   2   19.19    1.69 
  -2  -7   2   18.95    1.12 
  -2  -7   2   20.35    1.79 
  -2  -7   2   18.38    1.70 
  -2  -7   2   18.31    1.17 
   2  -7  -1   20.00    1.18 
   2  -7  -1   20.72    1.80 
   2  -7  -1   20.65    1.57 
   2  -7  -1   20.84    0.99 
   2  -7  -1   21.77    1.32 
   2   7  -1   20.77    2.05 
   2   7  -1   19.29    2.07 
   2   7  -1   22.54    1.02 
  -2   7   1   20.24    1.35 
  -2   7   1   15.63    1.02 
  -2   7   1   20.84    1.69 
  -2   7   1   21.48    1.51 
  -2  -7   1   20.53    1.80 
  -2  -7   1   19.37    1.02 
  -2  -7   1   22.50    1.92 
  -2  -7   1   20.00    1.75 
  -2  -7   1   21.28    1.28 
  -2   7   1   19.59    1.23 
   2  -7   0    2.73    0.52 
   2  -7   0    3.01    0.37 
   2  -7   0    2.83    0.42 
   2  -7   0    2.67    0.48 
   2   7   0    2.77    0.28 
   2   7   0    2.42    0.37 
   2   7   0    2.56    0.38 
  -2   7   0    2.74    0.39 
  -2   7   0    2.15    0.31 
  -2   7   0    2.62    0.31 
  -2  -7   0    3.37    0.54 
  -2  -7   0    2.26    0.33 
  -2   7   0    2.68    0.33 
  -2   7   0    2.83    0.25 
  -2  -7   0    2.75    0.19 
  -2  -7   0    2.42    0.51 
  -2  -7   0    2.66    0.32 
   2  -7   1    4.04    0.43 
   2  -7   1    3.35    0.67 
   2  -7   1    4.42    0.35 
   2  -7   1    4.77    0.51 
   2   7   1    4.42    0.76 
   2   7   1    4.52    0.29 
  -2   7  -1    4.89    0.43 
  -2   7  -1    3.72    0.70 
  -2   7  -1    4.77    0.36 
  -2   7  -1    3.91    0.41 
  -2   7  -1    4.01    0.35 
  -2  -7  -1    4.41    0.48 
  -2  -7  -1    3.99    0.43 
  -2  -7  -1    4.73    0.68 
  -2  -7  -1    4.36    0.64 
   2  -7   2   25.45    1.32 
   2  -7   2   50.19    2.51 
   2  -7   2   23.39    2.10 
   2   7   2   23.32    1.67 
   2   7   2   25.27    1.78 
   2  -7   2   24.13    2.22 
  -2   7  -2   22.39    1.29 
  -2   7  -2   24.86    1.98 
  -2   7  -2   26.25    2.15 
  -2   7  -2   23.36    2.34 
  -2  -7  -2   23.80    1.51 
  -2  -7  -2   46.97    2.58 
  -2  -7  -2   23.62    1.82 
  -2  -7  -2   26.11    2.13 
  -2   7  -2   21.99    1.16 
   2  -7   3    0.94    0.22 
   2  -7   3    0.98    0.31 
   2  -7   3    0.79    0.23 
   2  -7   3    1.03    0.32 
   2   7   3    1.02    0.36 
   2   7   3    0.80    0.29 
   2   7   3    0.78    0.20 
  -2   7  -3    1.07    0.19 
  -2   7  -3    1.06    0.24 
  -2   7  -3    1.16    0.31 
  -2  -7  -3    1.16    0.21 
  -2  -7  -3    1.02    0.30 
  -2  -7  -3    0.87    0.30 
  -2  -7  -3    0.97    0.19 
   2  -7   4   12.52    0.86 
   2  -7   4   13.33    0.97 
   2  -7   4   13.03    1.05 
   2   7   4   13.52    1.38 
   2   7   4   13.45    1.36 
   2   7   4   12.85    1.50 
   2  -7   4   13.67    0.96 
  -2   7  -4   12.55    1.68 
  -2   7  -4   14.79    0.89 
  -2  -7  -4   13.45    1.44 
  -2  -7  -4   13.15    0.99 
  -2  -7  -4   13.18    1.21 
  -2  -7  -4   14.48    1.29 
   2  -7   5    6.29    0.68 
   2  -7   5    6.59    0.37 
   2  -7   5    5.53    0.47 
   2   7   5    6.50    0.92 
   2   7   5    6.71    0.91 
   2   7   5    5.36    0.81 
  -2   7  -5    6.33    0.71 
  -2   7  -5    6.15    0.72 
  -2  -7  -5    5.11    0.70 
  -2  -7  -5    6.92    0.94 
  -2  -7  -5    5.38    0.99 
  -2  -7  -5    5.79    0.46 
   2  -7   6    1.90    0.60 
   2  -7   6    1.29    0.37 
   2  -7   6    1.68    0.28 
   2  -7   6    1.85    0.33 
   2   7   6    1.61    0.44 
   2   7   6    2.25    0.30 
   2   7   6    1.68    0.51 
  -2   7  -6    1.54    0.22 
  -2   7  -6    1.86    0.33 
  -2  -7  -6    1.75    0.56 
  -2  -7  -6    1.80    0.35 
  -2  -7  -6    1.66    0.34 
  -2   7  -6    1.68    0.40 
  -2  -7  -6    1.79    0.32 
   2  -7   7    0.40    0.11 
   2   7   7    0.65    0.16 
  -2   7  -7    0.02    0.10 
  -2   7  -7    0.49    0.36 
  -2   7  -7    0.60    0.18 
  -2  -7  -7    0.38    0.28 
  -2  -7  -7    0.52    0.33 
  -2  -7  -7    0.35    0.17 
  -2  -7  -7    0.57    0.11 
   2   7   8   10.33    0.90 
  -2   7  -8    9.68    1.21 
  -2   7  -8    9.43    1.02 
  -2  -7  -8   10.79    0.98 
  -2  -7  -8   11.25    1.70 
   2   7   9    6.07    0.62 
  -2   7  -9    5.42    0.78 
  -2   7  -9    6.46    1.38 
  -2  -7  -9    6.17    1.14 
  -2  -7  -9    5.85    0.84 
  -2   7 -10    1.25    0.46 
  -2   7 -10    1.59    0.39 
  -2  -7 -10    1.62    0.60 
  -2  -7 -10    1.51    0.43 
  -2   7 -11    0.31    0.38 
  -2   7 -11    0.34    0.21 
  -2  -7 -11    0.20    0.19 
  -2  -7 -11    0.24    0.37 
  -2   7 -12   42.75    5.64 
  -2   7 -12   38.16    5.11 
  -2  -7 -12   47.17    5.98 
  -2  -7 -12   43.42    4.76 
  -2   7 -13    0.20    0.91 
  -2   7 -13    2.56    0.99 
  -2  -7 -13    2.68    0.51 
  -2  -7 -13    3.08    0.67 
  -2   7 -14    3.41    1.03 
  -2   7 -14    4.04    1.08 
  -2  -7 -14    2.61    1.25 
  -2  -7 -14    3.18    0.87 
  -2   7 -15    1.24    0.58 
  -2   7 -15    1.25    0.36 
  -2  -7 -15    0.96    0.68 
  -2  -7 -15    0.88    0.48 
  -2   7 -16    0.08    0.20 
  -2   7 -16    0.02    0.11 
  -2  -7 -16    0.06    0.10 
  -2  -7 -16    0.11    0.15 
  -2   7 -17    0.01    0.14 
  -2   7 -17   -0.05    0.18 
  -2  -7 -17    0.35    0.22 
   2  -7  18    0.09    0.10 
  -2  -7 -18    0.25    0.13 
  -2   7 -18    0.11    0.11 
   2  -8 -18    3.52    0.43 
   2   8 -18    2.13    0.71 
  -2   8  18    1.80    0.76 
   2   8 -17    0.36    0.31 
   2  -8 -17    0.21    0.32 
  -2   8  17    0.30    0.23 
   2  -8 -16    1.13    0.56 
   2   8 -16    0.78    0.33 
  -2   8  16    1.15    0.42 
   2  -8 -15    1.06    0.30 
   2   8 -15    0.49    0.46 
  -2   8  15   -0.06    0.36 
   2  -8 -14    1.63    0.70 
   2   8 -14    0.94    0.65 
  -2  -8  14    1.30    0.45 
   2  -8 -13    3.79    0.84 
   2  -8 -13    3.41    1.14 
   2   8 -13    3.51    0.59 
   2   8 -13    2.99    0.64 
  -2  -8  13    3.05    0.74 
   2  -8 -12    3.43    0.68 
   2   8 -12    3.06    0.91 
   2   8 -12    2.62    0.63 
  -2  -8  12    3.04    0.46 
   2   8 -11   39.90    4.56 
   2  -8 -11   49.09    5.98 
   2  -8 -11   40.75    5.14 
   2   8 -11   36.05    4.61 
  -2  -8  11   35.42    2.84 
   2  -8 -10    0.95    0.38 
   2   8 -10    0.78    0.51 
   2   8 -10    1.04    0.33 
  -2  -8  10    1.02    0.26 
   2  -8  -9   45.06    5.01 
   2   8  -9   39.84    4.67 
   2   8  -9   37.32    4.18 
   2  -8  -9   47.45    5.41 
  -2  -8   9   36.57    2.82 
   2  -8  -8   32.10    2.01 
   2  -8  -8   34.11    2.78 
   2  -8  -8   32.99    4.03 
   2   8  -8   30.27    2.61 
   2   8  -8   30.23    3.23 
  -2  -8   8   28.52    2.12 
  -2  -8   8   25.31    1.79 
   2  -8  -7   16.35    2.07 
   2  -8  -7   15.43    2.13 
   2   8  -7   14.10    1.72 
   2   8  -7   14.89    2.05 
   2  -8  -7   14.86    1.50 
  -2   8   7   13.03    1.37 
  -2  -8   7   13.48    1.59 
  -2  -8   7   12.35    1.44 
   2  -8  -6   15.53    1.11 
   2   8  -6   14.15    1.60 
   2  -8  -6   15.78    1.28 
   2  -8  -6   14.99    2.02 
   2   8  -6   13.74    1.33 
  -2   8   6   12.83    1.03 
  -2  -8   6   16.76    1.60 
  -2  -8   6   17.37    1.61 
  -2  -8   6   13.33    1.50 
   2  -8  -5    0.05    0.16 
   2  -8  -5    0.13    0.14 
   2   8  -5    0.10    0.19 
   2   8  -5    0.04    0.13 
   2  -8  -5    0.08    0.17 
  -2   8   5    0.03    0.14 
  -2   8   5    0.03    0.14 
  -2   8   5    0.07    0.09 
  -2   8   5    0.04    0.10 
  -2  -8   5    0.08    0.14 
  -2  -8   5    0.11    0.12 
  -2  -8   5    0.04    0.09 
  -2  -8   5    0.06    0.13 
   2  -8  -4    3.36    0.73 
   2  -8  -4    4.22    0.44 
   2  -8  -4    3.67    0.69 
   2   8  -4    3.82    0.54 
   2   8  -4    3.87    0.55 
  -2   8   4    3.43    0.38 
  -2   8   4    3.75    0.63 
  -2   8   4    3.95    0.53 
  -2  -8   4    4.31    0.54 
  -2  -8   4    3.39    0.42 
  -2  -8   4    3.74    0.43 
  -2   8   4    3.92    0.64 
   2  -8  -3   25.93    1.63 
   2  -8  -3   23.11    1.58 
   2  -8  -3   24.70    1.66 
   2  -8  -3   24.65    1.38 
   2  -8  -3   26.86    1.48 
   2   8  -3   30.42    2.87 
   2   8  -3   23.57    1.92 
   2   8  -3   24.30    1.31 
  -2   8   3   23.85    1.96 
  -2   8   3   24.01    1.97 
  -2   8   3   24.14    2.24 
  -2   8   3   25.55    1.97 
  -2  -8   3   25.33    1.72 
  -2  -8   3   24.47    2.16 
  -2  -8   3   23.32    1.63 
   2  -8  -2    4.73    0.49 
   2  -8  -2    4.67    0.42 
   2  -8  -2    4.29    0.43 
   2  -8  -2    4.58    0.65 
   2   8  -2    4.76    0.43 
   2   8  -2    3.96    0.59 
  -2   8   2    6.19    0.67 
  -2   8   2    5.53    0.59 
  -2   8   2    3.13    0.42 
  -2   8   2    4.32    0.61 
  -2   8   2    5.03    0.75 
  -2  -8   2    4.43    0.47 
  -2  -8   2    4.27    0.48 
  -2  -8   2    4.22    0.81 
  -2  -8   2    4.69    0.43 
   2  -8  -1   26.68    1.76 
   2  -8  -1   27.25    1.69 
   2  -8  -1   27.19    1.39 
   2  -8  -1   26.43    1.58 
   2  -8  -1   25.33    1.61 
   2   8  -1   25.23    2.76 
   2   8  -1   42.77    3.15 
  -2   8   1   25.47    1.39 
  -2   8   1   23.56    1.46 
  -2   8   1   26.52    1.53 
  -2   8   1   25.28    1.65 
  -2   8   1   25.30    2.32 
  -2  -8   1   27.05    1.73 
  -2  -8   1   29.60    2.53 
  -2  -8   1   24.83    1.68 
  -2  -8   1   25.87    1.71 
   2  -8   0    1.10    0.34 
   2  -8   0    1.33    0.27 
   2  -8   0    0.84    0.20 
   2  -8   0    0.71    0.14 
   2   8   0    0.91    0.18 
   2   8   0    0.88    0.39 
   2  -8   0    1.01    0.15 
  -2   8   0    0.68    0.22 
  -2   8   0    0.76    0.21 
  -2   8   0    0.76    0.35 
  -2  -8   0    1.14    0.35 
  -2  -8   0    0.95    0.34 
  -2  -8   0    0.58    0.35 
  -2  -8   0    0.86    0.20 
   2  -8   1   25.42    1.45 
   2  -8   1   23.86    2.31 
   2  -8   1   25.18    2.36 
   2   8   1   25.24    1.90 
   2   8   1   26.22    1.69 
   2  -8   1   29.91    2.05 
  -2   8  -1   23.93    1.52 
  -2   8  -1   27.08    2.42 
  -2   8  -1   25.44    2.43 
  -2   8  -1   26.49    1.20 
  -2  -8  -1   26.10    2.32 
  -2  -8  -1   26.66    1.75 
  -2  -8  -1   24.21    1.72 
  -2  -8  -1   24.82    1.67 
  -2  -8  -1   25.43    1.74 
   2  -8   2    6.23    0.59 
   2  -8   2    5.64    0.62 
   2  -8   2    6.26    0.70 
   2  -8   2    6.32    0.75 
   2   8   2    5.66    1.03 
   2   8   2    6.16    0.46 
  -2   8  -2    6.05    0.59 
  -2   8  -2    5.98    1.03 
  -2  -8  -2    6.08    0.63 
  -2   8  -2    6.44    0.77 
  -2  -8  -2    6.36    0.90 
  -2  -8  -2    6.24    0.91 
  -2  -8  -2    5.74    0.74 
   2  -8   3    0.52    0.14 
   2  -8   3    0.35    0.15 
   2  -8   3    0.49    0.18 
   2  -8   3    0.53    0.18 
   2   8   3    0.34    0.28 
   2   8   3    0.41    0.14 
   2   8   3    0.05    0.15 
  -2   8  -3    0.43    0.19 
  -2   8  -3    0.54    0.24 
  -2  -8  -3    0.49    0.14 
  -2  -8  -3    0.41    0.24 
  -2  -8  -3    0.39    0.28 
  -2   8  -3    0.44    0.15 
   2  -8   4   58.53    3.54 
   2  -8   4   53.58    3.82 
   2  -8   4   58.80    5.58 
   2  -8   4   76.60    5.52 
   2   8   4   56.07    3.97 
   2   8   4   58.19    3.94 
   2   8   4   59.46    4.37 
  -2   8  -4   55.08    5.67 
  -2   8  -4   61.57    4.88 
  -2   8  -4   58.13    4.01 
  -2  -8  -4   58.00    4.02 
  -2  -8  -4   57.48    4.67 
  -2  -8  -4   58.69    3.95 
  -2  -8  -4   59.25    4.28 
   2  -8   5  104.97    8.08 
   2  -8   5   92.34    8.07 
   2  -8   5  105.96    7.89 
   2   8   5  106.84    8.20 
   2   8   5  101.58    8.06 
  -2   8  -5   96.46    8.40 
  -2   8  -5  100.42    9.01 
  -2   8  -5  105.57    7.62 
  -2  -8  -5  102.28    9.60 
  -2  -8  -5   95.69    7.13 
  -2  -8  -5  105.54    8.21 
  -2  -8  -5  101.02    7.43 
   2  -8   6    4.61    0.74 
   2   8   6    5.29    0.61 
  -2   8  -6    4.78    0.79 
  -2   8  -6    5.42    0.47 
  -2  -8  -6    4.74    0.70 
  -2  -8  -6    4.86    0.65 
  -2  -8  -6    5.15    0.74 
  -2  -8  -6    5.03    0.67 
   2  -8   7    0.45    0.15 
   2   8   7    0.69    0.20 
  -2   8  -7    0.67    0.45 
  -2  -8  -7    0.57    0.23 
  -2  -8  -7    0.60    0.24 
  -2  -8  -7    0.55    0.38 
  -2  -8  -7    0.54    0.23 
   2   8   8    1.21    0.31 
  -2   8  -8    1.41    0.44 
  -2   8  -8    1.35    0.60 
  -2  -8  -8    1.71    0.40 
  -2  -8  -8    1.59    0.37 
   2   8   9    0.06    0.10 
  -2   8  -9    0.06    0.25 
  -2   8  -9    0.06    0.22 
  -2  -8  -9    0.05    0.21 
  -2  -8  -9    0.06    0.23 
  -2   8 -10    0.75    0.49 
  -2   8 -10    0.62    0.60 
  -2  -8 -10    0.62    0.57 
  -2  -8 -10    0.75    0.30 
  -2   8 -11    1.32    0.67 
  -2   8 -11    1.49    0.50 
  -2  -8 -11    1.76    0.78 
  -2  -8 -11    1.22    0.40 
  -2   8 -12    2.86    1.16 
  -2   8 -12    3.29    1.09 
  -2  -8 -12    3.45    0.80 
  -2  -8 -12    3.66    1.00 
  -2   8 -13    0.36    0.26 
  -2  -8 -13    0.48    0.49 
  -2  -8 -13    0.48    0.23 
  -2   8 -13    0.24    0.28 
  -2   8 -14    3.94    1.13 
  -2   8 -14    3.67    0.68 
  -2  -8 -14    3.17    1.29 
  -2  -8 -14    3.62    0.93 
  -2   8 -15    0.64    0.49 
  -2   8 -15    1.01    0.49 
  -2  -8 -15    0.77    0.38 
  -2  -8 -15    0.98    0.41 
  -2   8 -16    0.02    0.09 
  -2   8 -16   -0.01    0.16 
  -2  -8 -16   -0.00    0.07 
  -2  -8 -16    0.18    0.19 
  -2   8 -17    2.26    0.47 
  -2   8 -17    5.33    0.60 
  -2  -8 -17    2.76    0.28 
  -2  -8 -17    4.11    0.58 
   2  -8  18    0.71    0.24 
   2   8  18    2.64    0.31 
   2  -9 -18    2.62    0.39 
   2   9 -18    1.65    0.64 
  -2   9  18    4.25    0.47 
   2  -9 -17    1.47    0.55 
   2   9 -17    1.32    0.32 
  -2   9  17    1.32    0.61 
   2  -9 -16    2.95    0.89 
   2   9 -16    2.68    0.84 
  -2   9  16    2.96    0.67 
   2  -9 -15    0.16    0.17 
   2   9 -15    0.08    0.16 
  -2   9  15    0.14    0.20 
   2  -9 -14    1.15    0.49 
   2   9 -14    0.88    0.29 
   2   9 -14    0.52    0.39 
  -2   9  14   -0.02    0.38 
   2  -9 -13    2.39    0.54 
   2  -9 -13    2.18    0.62 
   2   9 -13    2.04    0.45 
   2   9 -13    1.79    0.77 
  -2  -9  13    1.56    0.35 
   2  -9 -12   17.65    1.92 
   2  -9 -12   18.71    2.15 
   2   9 -12   15.42    2.50 
   2   9 -12   16.27    2.48 
  -2  -9  12   14.35    1.32 
   2  -9 -11   10.19    2.04 
   2   9 -11    8.58    1.76 
   2   9 -11    9.38    1.19 
   2  -9 -11   10.29    1.45 
  -2  -9  11    8.43    0.92 
   2  -9 -10    0.49    0.29 
   2  -9 -10    0.49    0.50 
   2   9 -10    0.39    0.43 
   2   9 -10    0.32    0.24 
  -2  -9  10    0.62    0.33 
   2  -9  -9   31.47    4.01 
   2  -9  -9   30.83    4.46 
   2   9  -9   25.70    2.30 
   2   9  -9   28.72    3.82 
  -2  -9   9   26.24    2.12 
   2  -9  -8    1.29    0.28 
   2  -9  -8    1.66    0.70 
   2   9  -8    1.29    0.32 
   2   9  -8    1.32    0.42 
   2  -9  -8    1.57    0.43 
  -2  -9   8    1.25    0.42 
  -2  -9   8    0.95    0.31 
   2  -9  -7    0.28    0.35 
   2  -9  -7    1.08    0.35 
   2  -9  -7    0.21    0.25 
   2   9  -7    0.22    0.37 
   2   9  -7    0.35    0.16 
  -2  -9   7    0.12    0.15 
  -2  -9   7    0.28    0.17 
   2  -9  -6    0.34    0.16 
   2  -9  -6    0.40    0.19 
   2   9  -6    0.26    0.20 
   2   9  -6    0.26    0.14 
   2  -9  -6    0.22    0.19 
  -2  -9   6    0.22    0.15 
  -2  -9   6    0.22    0.15 
   2  -9  -5    5.59    1.06 
   2  -9  -5    4.94    0.68 
   2  -9  -5    5.88    0.97 
   2   9  -5    4.86    0.74 
   2   9  -5    5.06    0.76 
  -2  -9   5    5.77    0.51 
  -2  -9   5    4.95    0.92 
  -2  -9   5    4.96    0.96 
   2  -9  -4    0.98    0.22 
   2  -9  -4    0.78    0.35 
   2  -9  -4    0.79    0.36 
   2   9  -4    0.65    0.24 
   2   9  -4    0.95    0.46 
  -2   9   4   -0.00    0.22 
  -2   9   4    0.69    0.27 
  -2   9   4    0.91    0.19 
  -2  -9   4    0.84    0.34 
  -2  -9   4    0.75    0.16 
   2  -9  -3   10.08    0.88 
   2  -9  -3   10.13    1.46 
   2   9  -3   10.58    1.14 
  -2   9   3   10.68    1.15 
  -2   9   3    9.72    0.85 
  -2   9   3    9.79    0.76 
  -2  -9   3    9.76    1.41 
  -2  -9   3   11.08    0.65 
  -2  -9   3   10.15    0.90 
   2  -9  -2    3.08    0.45 
   2  -9  -2    2.89    0.63 
  -2   9   2    3.17    0.36 
  -2   9   2    2.85    0.38 
  -2   9   2    2.81    0.37 
  -2   9   2    2.87    0.31 
  -2  -9   2    2.60    0.68 
  -2  -9   2    3.12    0.65 
   2  -9  -1    3.35    0.36 
   2  -9  -1    3.14    0.25 
   2  -9  -1    2.77    0.38 
   2   9  -1    2.71    0.51 
   2  -9  -1    2.88    0.44 
  -2   9   1    2.49    0.27 
  -2   9   1    1.77    0.50 
  -2   9   1    2.61    0.39 
  -2  -9   1    2.29    0.66 
  -2  -9   1    2.55    0.65 
   2  -9   0    5.92    0.61 
   2  -9   0    5.64    0.82 
   2  -9   0    5.69    0.44 
   2  -9   0    5.56    0.65 
   2  -9   0    5.90    0.62 
   2   9   0    6.07    0.74 
  -2   9   0    5.81    0.98 
  -2  -9   0    5.78    0.62 
   2  -9   1   14.64    1.38 
   2  -9   1   12.85    1.17 
   2  -9   1   13.70    0.85 
   2  -9   1   14.56    0.90 
   2  -9   1   14.26    1.17 
   2   9   1   12.90    1.96 
  -2   9  -1   13.50    1.77 
  -2  -9  -1   13.81    1.77 
  -2  -9  -1   13.92    1.75 
   2  -9   2   33.14    2.06 
   2  -9   2   32.25    2.39 
   2  -9   2   37.68    2.82 
   2   9   2   34.06    2.56 
   2   9   2   32.18    3.49 
  -2   9  -2   31.92    2.54 
  -2   9  -2   33.74    2.14 
  -2  -9  -2   32.86    2.55 
  -2  -9  -2   32.52    2.08 
  -2  -9  -2   33.04    3.23 
   2  -9   3    1.43    0.27 
   2  -9   3    1.71    0.37 
   2  -9   3    4.76    0.51 
   2   9   3    1.81    0.41 
   2   9   3    1.83    0.47 
  -2   9  -3    1.64    0.44 
  -2   9  -3    4.72    0.52 
  -2  -9  -3    1.79    0.37 
  -2  -9  -3    2.08    0.51 
  -2  -9  -3    1.70    0.66 
   2  -9   4   18.38    1.52 
   2  -9   4   25.80    1.79 
   2   9   4   19.39    1.70 
  -2   9  -4   20.66    2.18 
  -2   9  -4   18.34    2.74 
  -2  -9  -4   19.05    2.18 
  -2  -9  -4   19.32    2.19 
  -2  -9  -4   19.61    1.74 
   2  -9   5    6.43    0.79 
   2  -9   5    5.82    1.05 
   2   9   5    7.28    1.24 
  -2   9  -5    7.05    0.97 
  -2   9  -5    7.08    0.76 
  -2  -9  -5    6.66    1.32 
  -2  -9  -5    7.15    1.04 
  -2  -9  -5    7.29    1.21 
   2  -9   6    1.29    0.48 
   2   9   6    1.47    0.58 
  -2   9  -6    1.69    0.36 
  -2   9  -6    1.96    0.48 
  -2  -9  -6    1.69    0.29 
  -2  -9  -6    1.63    0.64 
  -2  -9  -6    1.78    0.40 
   2  -9   7    1.13    0.23 
   2   9   7    1.54    0.47 
  -2   9  -7    1.86    0.68 
  -2  -9  -7    1.77    0.58 
  -2  -9  -7    0.06    0.36 
  -2  -9  -7    1.76    0.56 
   2   9   8    1.89    0.64 
  -2   9  -8    2.21    0.47 
  -2  -9  -8    2.28    0.49 
  -2   9  -8    1.97    0.60 
  -2  -9  -8    2.48    0.85 
  -2   9  -9   17.06    1.79 
  -2   9  -9   18.58    3.15 
  -2  -9  -9   18.64    2.10 
  -2  -9  -9   17.89    2.76 
  -2   9 -10    7.34    1.92 
  -2   9 -10    6.49    1.02 
  -2  -9 -10    7.76    1.22 
  -2  -9 -10    7.70    1.02 
  -2   9 -11    7.28    1.10 
  -2   9 -11    6.85    1.25 
  -2  -9 -11   10.22    1.28 
  -2  -9 -11    7.90    1.10 
  -2   9 -12    6.07    1.01 
  -2   9 -12    7.72    1.70 
  -2  -9 -12    8.01    1.84 
  -2  -9 -12    7.60    1.54 
  -2   9 -13    1.17    0.43 
  -2  -9 -13    1.26    0.81 
  -2  -9 -13    1.42    0.38 
  -2   9 -13    1.39    0.46 
  -2   9 -14    0.13    0.15 
  -2   9 -14   -0.14    0.15 
  -2  -9 -14    0.01    0.13 
  -2  -9 -14   -0.01    0.11 
  -2   9 -15    0.18    0.22 
  -2  -9 -15    0.10    0.27 
  -2  -9 -15    0.04    0.18 
  -2   9 -15    0.04    0.21 
  -2   9 -16    1.01    0.26 
  -2   9 -16    0.63    0.24 
  -2  -9 -16    0.56    0.20 
  -2  -9 -16    1.85    0.32 
   2  -9  17    0.06    0.09 
   2   9  17    0.09    0.13 
   2  10 -17    0.87    0.55 
   2 -10 -17    1.59    0.60 
  -2  10  17    2.99    0.42 
   2  10 -16   -0.12    0.11 
   2 -10 -16    0.02    0.12 
  -2  10  16   -0.18    0.24 
   2 -10 -15   -0.05    0.21 
   2  10 -15   -0.06    0.19 
   2  10 -15   -0.05    0.14 
  -2  10  15   -0.06    0.16 
   2  10 -14    0.76    0.43 
   2  10 -14    0.62    0.45 
   2 -10 -14    0.81    0.32 
  -2  10  14    0.74    0.38 
   2 -10 -13    1.48    0.66 
   2  10 -13    1.10    0.36 
   2  10 -13    1.66    0.36 
  -2  10  13    1.34    0.48 
  -2 -10  13    0.98    0.25 
   2 -10 -12    0.09    0.19 
   2  10 -12    0.28    0.17 
   2  10 -12    0.09    0.28 
  -2  10  12    0.03    0.22 
  -2 -10  12    0.12    0.20 
   2 -10 -11    0.09    0.29 
   2 -10 -11    0.16    0.20 
   2  10 -11    0.14    0.18 
   2  10 -11    0.11    0.16 
  -2  10  11    0.19    0.21 
  -2 -10  11    0.02    0.20 
   2 -10 -10   10.05    1.54 
   2 -10 -10   19.69    1.96 
   2  10 -10   10.37    2.36 
   2  10 -10    7.89    1.96 
  -2 -10  10   16.40    1.81 
   2 -10  -9    3.98    1.51 
   2 -10  -9   14.75    1.20 
   2  10  -9    2.85    0.97 
   2  10  -9    3.01    1.14 
  -2 -10   9    5.44    1.08 
   2 -10  -8    0.92    0.31 
   2 -10  -8    0.61    0.22 
   2 -10  -8    0.64    0.34 
   2  10  -8    0.67    0.53 
   2  10  -8    0.65    0.37 
  -2 -10   8    0.68    0.38 
  -2 -10   8    0.37    0.21 
   2 -10  -7   10.26    1.80 
   2 -10  -7    8.67    1.39 
   2 -10  -7    7.48    1.18 
   2  10  -7    8.11    1.26 
   2  10  -7    7.91    1.24 
  -2 -10   7    7.61    1.29 
  -2 -10   7    7.45    1.37 
   2 -10  -6   30.16    3.62 
   2 -10  -6   29.65    3.09 
   2  10  -6   31.07    3.98 
   2  10  -6   25.89    1.90 
  -2 -10   6   25.38    2.91 
  -2 -10   6   25.85    2.16 
   2 -10  -5    3.46    0.57 
   2 -10  -5    3.78    0.53 
   2  10  -5    3.60    0.39 
   2  10  -5    4.16    0.65 
  -2  10   5   -0.02    0.52 
  -2 -10   5    3.87    0.52 
  -2 -10   5    3.53    0.50 
   2 -10  -4    0.44    0.34 
   2  10  -4    2.56    0.42 
   2 -10  -4    0.22    0.31 
  -2  10   4    0.22    0.19 
  -2 -10   4    0.27    0.20 
  -2 -10   4    0.23    0.19 
   2 -10  -3    0.51    0.33 
   2 -10  -3    0.35    0.19 
  -2  10   3    0.38    0.16 
  -2  10   3    0.36    0.17 
  -2 -10   3    0.06    0.30 
  -2 -10   3    0.40    0.20 
   2 -10  -2   22.03    2.38 
   2 -10  -2   21.87    2.65 
  -2  10   2   21.83    2.30 
  -2  10   2   21.28    1.86 
  -2  10   2   20.83    2.07 
  -2 -10   2   22.05    1.80 
  -2 -10   2   20.44    1.83 
   2 -10  -1    1.33    0.45 
   2 -10  -1    1.27    0.35 
  -2 -10   1    1.24    0.34 
  -2 -10   1    1.45    0.34 
   2 -10   0    0.63    0.25 
   2 -10   0    0.67    0.20 
   2  10   0    0.73    0.46 
  -2  10   0    0.71    0.39 
  -2 -10   0    0.54    0.25 
  -2 -10   0    0.57    0.40 
  -2 -10   0    0.50    0.39 
   2 -10   1    0.64    0.17 
   2 -10   1    1.17    0.29 
   2 -10   1    0.86    0.22 
   2  10   1    0.84    0.32 
  -2  10  -1    0.98    0.30 
  -2 -10  -1    0.99    0.29 
  -2 -10  -1    1.02    0.28 
   2 -10   2    5.02    0.51 
   2 -10   2    7.13    0.85 
   2  10   2    5.98    0.81 
   2 -10   2    5.49    0.71 
  -2  10  -2    5.22    0.77 
  -2 -10  -2    6.02    1.19 
  -2 -10  -2    5.56    0.73 
   2 -10   3    5.32    0.77 
   2 -10   3    5.32    1.06 
   2  10   3    5.85    1.24 
  -2  10  -3    5.60    1.25 
  -2 -10  -3    5.93    0.88 
  -2 -10  -3    4.04    0.73 
  -2 -10  -3    5.14    1.06 
   2 -10   4   27.92    1.81 
   2  10   4   28.22    3.36 
   2 -10   4   25.19    3.03 
  -2  10  -4   27.71    2.07 
  -2  10  -4   28.28    3.77 
  -2 -10  -4   28.27    3.06 
  -2 -10  -4   28.40    3.42 
  -2 -10  -4   28.37    3.00 
   2 -10   5   23.21    2.76 
   2  10   5   26.57    3.11 
  -2  10  -5   34.21    3.03 
  -2  10  -5   24.66    2.65 
  -2 -10  -5   25.83    2.38 
  -2 -10  -5   25.05    1.98 
  -2 -10  -5   26.87    2.21 
   2 -10   6    3.61    0.56 
   2  10   6    4.41    1.01 
  -2  10  -6    4.88    0.98 
  -2  10  -6    4.87    1.34 
  -2 -10  -6    4.11    0.84 
  -2 -10  -6    4.82    0.70 
  -2 -10  -6    4.95    1.14 
   2 -10   7    6.88    1.12 
   2  10   7    8.00    1.38 
  -2  10  -7    8.82    1.93 
  -2  10  -7    8.68    1.49 
  -2 -10  -7    8.41    1.06 
  -2 -10  -7    7.43    0.72 
  -2 -10  -7    7.75    1.04 
   2  10   8    0.10    0.17 
  -2  10  -8    0.08    0.20 
  -2  10  -8   -0.00    0.17 
  -2 -10  -8    0.07    0.23 
  -2 -10  -8   -0.02    0.23 
  -2  10  -9    0.45    0.38 
  -2  10  -9    0.43    0.48 
  -2 -10  -9    0.25    0.39 
  -2 -10  -9    0.34    0.43 
  -2  10 -10    1.29    0.74 
  -2  10 -10    1.80    0.56 
  -2 -10 -10    1.46    0.72 
  -2 -10 -10    1.78    0.87 
  -2  10 -11    8.77    1.79 
  -2 -10 -11    7.74    1.09 
  -2 -10 -11    9.90    2.07 
  -2  10 -11    8.21    2.05 
  -2  10 -12   -0.07    0.27 
  -2  10 -12    0.06    0.24 
  -2 -10 -12    0.11    0.23 
  -2 -10 -12    0.10    0.17 
  -2  10 -13    0.04    0.16 
  -2  10 -13   -0.02    0.11 
  -2 -10 -13   -0.04    0.12 
  -2 -10 -13    0.01    0.09 
  -2  10 -14    0.18    0.27 
  -2  10 -14    0.25    0.16 
  -2 -10 -14    0.08    0.32 
  -2 -10 -14   -0.02    0.22 
  -2  10 -15    0.76    0.35 
  -2  10 -15    0.44    0.21 
  -2 -10 -15    0.43    0.28 
  -2 -10 -15    0.44    0.26 
   2 -10  16    0.00    0.11 
   2  10  16    0.07    0.14 
  -2  10 -16    0.15    0.10 
  -2 -10 -16    0.15    0.12 
   2 -11 -16   -0.12    0.09 
   2  11 -16    0.26    0.12 
  -2  11  16    0.08    0.11 
   2 -11 -15    0.07    0.17 
   2  11 -15    0.04    0.06 
   2  11 -15    0.06    0.14 
  -2  11  15   -0.20    0.18 
   2 -11 -14    0.71    0.25 
   2  11 -14    0.38    0.20 
   2  11 -14    0.31    0.21 
  -2  11  14    0.75    0.29 
   2  11 -13    0.14    0.19 
   2  11 -13    0.26    0.18 
   2 -11 -13    0.12    0.22 
  -2  11  13   -0.24    0.16 
   2 -11 -12    1.90    0.47 
   2  11 -12    1.89    0.70 
   2  11 -12    1.23    0.59 
  -2  11  12    1.97    0.51 
  -2 -11  12    1.02    0.46 
   2 -11 -11    0.19    0.64 
   2  11 -11    1.13    0.49 
   2  11 -11    1.24    0.39 
  -2  11  11    1.29    0.43 
  -2 -11  11    0.95    0.42 
   2 -11 -10    0.99    0.35 
   2  11 -10    0.83    0.44 
   2  11 -10    0.72    0.54 
  -2  11  10    0.79    0.36 
  -2 -11  10    0.70    0.25 
   2 -11  -9    1.79    0.78 
   2  11  -9    1.69    0.50 
   2  11  -9    1.52    0.59 
  -2  11   9    1.48    0.48 
  -2 -11   9    1.71    0.36 
   2 -11  -8    1.74    0.65 
   2 -11  -8    2.55    0.58 
   2  11  -8    2.13    0.64 
   2  11  -8    2.15    0.97 
  -2  11   8    2.09    0.55 
  -2 -11   8    1.60    0.63 
  -2 -11   8    2.40    0.41 
   2 -11  -7    6.74    0.99 
   2 -11  -7    5.86    0.78 
   2  11  -7    5.35    1.05 
   2  11  -7    5.42    0.99 
  -2  11   7    5.86    0.90 
  -2 -11   7    5.88    1.16 
  -2 -11   7    5.12    0.73 
   2 -11  -6   19.26    2.77 
   2 -11  -6   17.96    2.40 
   2  11  -6   17.84    2.13 
  -2  11   6   17.34    1.73 
  -2 -11   6   17.98    2.32 
  -2 -11   6   15.08    1.53 
   2 -11  -5    0.53    0.24 
   2 -11  -5    0.55    0.26 
  -2  11   5    0.45    0.23 
  -2 -11   5    0.46    0.38 
  -2 -11   5    0.40    0.38 
   2 -11  -4    6.32    1.32 
   2  11  -4    5.95    1.05 
   2 -11  -4    6.83    0.88 
  -2  11   4    5.67    1.16 
  -2 -11   4    6.34    1.32 
  -2 -11   4    5.40    1.30 
   2 -11  -3   35.32    3.81 
   2 -11  -3   34.49    4.21 
   2  11  -3   34.73    4.74 
  -2  11   3   36.44    3.51 
  -2 -11   3   31.51    4.01 
  -2 -11   3   32.72    2.85 
   2 -11  -2    0.13    0.33 
   2 -11  -2    0.35    0.18 
  -2 -11   2    0.10    0.33 
  -2 -11   2    0.36    0.32 
   2 -11  -1    0.05    0.12 
   2 -11  -1    0.01    0.15 
   2  11  -1    0.02    0.10 
  -2  11   1   -0.02    0.08 
  -2 -11   1   -0.05    0.14 
  -2 -11   1   -0.01    0.14 
   2 -11   0   20.16    2.88 
   2 -11   0   25.48    2.38 
   2  11   0   19.18    2.18 
  -2  11   0   20.48    1.87 
  -2 -11   0   19.58    2.81 
  -2 -11   0   20.12    1.94 
   2 -11   1    0.10    0.16 
   2 -11   1   -0.01    0.11 
   2  11   1    0.07    0.17 
  -2  11  -1   -0.07    0.10 
  -2 -11  -1   -0.04    0.15 
  -2 -11  -1    0.05    0.16 
   2 -11   2    3.64    0.48 
   2  11   2    3.59    1.14 
   2 -11   2    3.63    1.04 
  -2 -11  -2    4.16    0.68 
  -2 -11  -2    4.30    1.03 
  -2  11  -2    4.00    1.11 
   2 -11   3    7.20    0.70 
   2 -11   3    7.43    1.06 
   2 -11   3    6.48    1.51 
   2  11   3    8.00    1.10 
  -2  11  -3    8.10    1.73 
  -2 -11  -3    8.23    0.96 
  -2 -11  -3    8.49    1.03 
   2 -11   4    3.91    1.08 
   2  11   4    4.65    0.76 
  -2  11  -4    4.89    0.86 
  -2 -11  -4    4.99    0.67 
  -2 -11  -4    5.04    1.26 
   2 -11   5    3.00    0.50 
   2  11   5    2.75    0.58 
  -2  11  -5    3.16    0.69 
  -2 -11  -5    3.10    0.61 
  -2 -11  -5    2.63    0.51 
  -2 -11  -5    2.88    0.77 
   2 -11   6    0.42    0.19 
   2  11   6    0.36    0.23 
  -2  11  -6    0.40    0.47 
  -2  11  -6    0.40    0.21 
  -2 -11  -6    0.21    0.41 
  -2 -11  -6    0.36    0.31 
  -2 -11  -6    0.50    0.22 
   2 -11   7    2.00    0.70 
   2  11   7    3.32    0.53 
  -2  11  -7    2.73    0.72 
  -2  11  -7    2.66    0.52 
  -2 -11  -7    2.63    0.67 
  -2 -11  -7    3.10    0.59 
  -2 -11  -7    2.97    0.60 
  -2  11  -8    3.88    0.69 
  -2  11  -8    4.46    0.90 
  -2 -11  -8    4.69    0.78 
  -2 -11  -8    3.67    1.18 
  -2  11  -9    2.19    0.52 
  -2  11  -9    2.82    1.11 
  -2 -11  -9    2.39    0.55 
  -2 -11  -9    2.11    0.59 
  -2  11 -10    3.43    0.79 
  -2  11 -10    2.84    0.61 
  -2 -11 -10    3.48    1.01 
  -2 -11 -10    1.76    1.01 
  -2 -11 -10    3.61    0.71 
  -2  11 -11   12.92    2.60 
  -2  11 -11   12.15    1.39 
  -2 -11 -11   13.50    1.61 
  -2 -11 -11   12.62    1.43 
  -2  11 -12   -0.11    0.10 
  -2  11 -12    0.08    0.12 
  -2 -11 -12    0.10    0.18 
  -2 -11 -12    0.14    0.16 
  -2  11 -13    0.05    0.23 
  -2  11 -13    0.10    0.13 
  -2 -11 -13    0.03    0.12 
  -2 -11 -13    0.09    0.24 
   2 -11  14   -0.04    0.23 
  -2  11 -14    1.46    0.26 
  -2 -11 -14    0.81    0.29 
  -2 -11 -14    0.55    0.21 
   2 -11  15    0.04    0.10 
   2  11  15    0.04    0.12 
  -2  11 -15    0.18    0.16 
  -2 -11 -15    0.08    0.13 
   2 -12 -15   -0.05    0.13 
   2  12 -15    0.12    0.06 
   2 -12 -14    0.07    0.10 
   2  12 -14   -0.15    0.13 
   2  12 -14    0.10    0.13 
  -2  12  14    0.09    0.11 
   2 -12 -13    0.03    0.19 
   2  12 -13   -0.06    0.17 
   2  12 -13    0.14    0.14 
  -2  12  13   -0.00    0.20 
   2 -12 -12    1.09    0.34 
   2  12 -12    0.83    0.33 
   2  12 -12    0.74    0.39 
  -2  12  12    0.84    0.58 
   2 -12 -11    0.27    0.25 
   2  12 -11    0.17    0.11 
   2  12 -11    0.20    0.24 
  -2  12  11   -0.01    0.16 
  -2 -12  11   -0.03    0.10 
   2 -12 -10    0.45    0.39 
   2  12 -10    0.42    0.17 
   2  12 -10    0.45    0.24 
  -2  12  10    0.56    0.25 
  -2 -12  10    0.03    0.16 
   2 -12  -9    4.50    0.72 
   2  12  -9    3.28    1.15 
   2  12  -9    2.85    0.49 
  -2  12   9    4.19    0.72 
  -2 -12   9    3.39    0.53 
   2 -12  -8    0.16    0.22 
   2 -12  -8    0.17    0.31 
   2  12  -8    0.22    0.19 
  -2  12   8    0.19    0.18 
  -2 -12   8    0.14    0.13 
  -2 -12   8    0.04    0.15 
   2 -12  -7    0.91    0.36 
   2 -12  -7    0.90    0.28 
   2  12  -7    0.84    0.62 
  -2  12   7    0.74    0.31 
  -2 -12   7    0.51    0.28 
  -2 -12   7    0.72    0.43 
   2 -12  -6    0.50    0.38 
   2 -12  -6    0.55    0.43 
   2  12  -6    0.28    0.31 
  -2  12   6    0.39    0.35 
  -2 -12   6    0.60    0.35 
  -2 -12   6    0.27    0.22 
   2 -12  -5    6.71    1.38 
   2 -12  -5    6.17    1.41 
   2  12  -5    6.61    1.75 
  -2  12   5    5.40    1.14 
  -2 -12   5    5.26    0.84 
  -2 -12   5    6.11    0.84 
   2 -12  -4    9.60    1.22 
   2 -12  -4    9.33    1.16 
   2  12  -4   10.56    2.21 
  -2 -12   4   10.42    1.72 
  -2 -12   4    8.64    1.14 
   2 -12  -3    1.44    0.64 
   2 -12  -3    1.58    0.44 
   2  12  -3    1.66    0.51 
  -2 -12   3    1.36    0.68 
  -2 -12   3    1.55    0.43 
   2 -12  -2    0.66    0.40 
   2 -12  -2    0.75    0.30 
  -2  12   2    0.53    0.25 
  -2 -12   2    0.68    0.29 
  -2 -12   2    0.63    0.29 
   2 -12  -1    4.18    0.75 
   2 -12  -1    3.92    0.60 
   2  12  -1    4.84    1.34 
  -2  12   1    4.26    0.64 
  -2 -12   1    3.73    0.72 
  -2 -12   1    3.83    0.70 
   2 -12   0   15.94    1.48 
   2 -12   0   15.58    1.78 
   2  12   0   17.65    3.06 
  -2  12   0   17.08    2.52 
  -2 -12   0   16.19    1.76 
  -2 -12   0   30.12    2.86 
   2 -12   1    0.27    0.25 
   2 -12   1    0.37    0.29 
   2  12   1    0.39    0.28 
  -2  12  -1    0.23    0.40 
  -2 -12  -1    0.43    0.24 
  -2 -12  -1    0.60    0.25 
   2 -12   2    0.89    0.44 
   2 -12   2    1.24    0.40 
   2  12   2    1.18    0.42 
  -2  12  -2    1.22    0.67 
  -2 -12  -2    1.21    0.40 
  -2 -12  -2    1.44    0.39 
   2 -12   3    9.13    1.15 
   2  12   3    8.62    1.22 
  -2  12  -3    9.49    1.30 
  -2 -12  -3   10.73    1.91 
  -2 -12  -3    8.25    1.72 
   2 -12   4   12.38    1.04 
   2 -12   4   12.98    1.39 
   2  12   4   14.58    2.28 
  -2  12  -4   14.23    1.71 
  -2 -12  -4   14.12    2.06 
  -2 -12  -4   13.01    1.57 
   2  12   5    0.82    0.53 
   2 -12   5    0.69    0.48 
  -2  12  -5    0.95    0.68 
  -2 -12  -5    0.80    0.58 
  -2 -12  -5    1.01    0.30 
   2 -12   6    0.09    0.19 
   2  12   6   -0.07    0.21 
  -2  12  -6    0.04    0.28 
  -2 -12  -6    0.01    0.15 
  -2 -12  -6    0.08    0.19 
  -2 -12  -6    0.19    0.19 
   2 -12   7    0.06    0.11 
   2 -12   7   -0.04    0.11 
  -2  12  -7    0.09    0.18 
  -2 -12  -7    0.17    0.15 
  -2 -12  -7    0.12    0.17 
  -2 -12  -7    0.10    0.21 
   2 -12   8    0.05    0.18 
  -2  12  -8    0.46    0.42 
  -2 -12  -8    0.76    0.37 
  -2 -12  -8    0.45    0.32 
   2 -12   9   -0.10    0.33 
  -2  12  -9    2.15    0.79 
  -2 -12  -9    2.47    0.62 
  -2 -12  -9    2.43    0.42 
   2 -12  10    0.09    0.28 
  -2  12 -10    1.46    0.40 
  -2 -12 -10    1.75    0.53 
  -2 -12 -10    1.41    0.54 
   2 -12  11    0.02    0.21 
  -2  12 -11    1.09    0.48 
  -2 -12 -11    0.99    0.40 
  -2 -12 -11    0.72    0.27 
   2 -12  12   10.07    1.03 
  -2  12 -12   11.08    1.36 
  -2 -12 -12   11.01    1.14 
  -2 -12 -12   11.90    1.25 
   2 -12  13    0.12    0.14 
   2  12  13   -0.02    0.17 
  -2  12 -13    0.79    0.27 
  -2 -12 -13    0.29    0.23 
   2 -12  14    0.09    0.11 
   2  12  14    0.03    0.14 
  -2  12 -14    0.19    0.12 
  -2 -12 -14    0.12    0.10 
   2 -13 -13    1.15    0.46 
   2  13 -13    2.85    0.41 
  -2  13  13    4.77    0.49 
   2 -13 -12    0.36    0.34 
   2  13 -12    0.45    0.21 
  -2  13  12    0.32    0.21 
   2 -13 -11    0.02    0.13 
   2  13 -11    0.08    0.08 
   2  13 -11    0.16    0.22 
  -2  13  11    0.04    0.13 
  -2 -13  11    0.07    0.08 
   2 -13 -10    0.01    0.22 
   2  13 -10    0.11    0.15 
   2  13 -10    0.00    0.08 
  -2  13  10   -0.01    0.20 
  -2 -13  10    0.14    0.09 
   2 -13  -9    1.28    0.37 
   2  13  -9    0.99    0.62 
  -2  13   9    1.09    0.52 
  -2 -13   9    0.78    0.40 
   2 -13  -8    0.30    0.17 
   2 -13  -8    0.55    0.23 
   2  13  -8    0.22    0.26 
  -2  13   8    0.17    0.31 
  -2 -13   8    0.28    0.28 
  -2 -13   8    0.28    0.27 
   2 -13  -7    2.91    0.77 
   2 -13  -7    2.99    0.92 
   2  13  -7    2.77    0.66 
  -2  13   7    2.21    0.46 
  -2 -13   7    2.32    0.46 
  -2 -13   7    2.67    0.74 
   2 -13  -6    1.65    0.41 
   2 -13  -6    1.85    0.47 
   2  13  -6    1.54    0.87 
  -2 -13   6    1.34    0.38 
  -2 -13   6    1.48    0.39 
   2 -13  -5    8.61    1.73 
   2 -13  -5    6.68    1.01 
   2  13  -5   11.96    1.36 
  -2 -13   5    6.91    1.60 
  -2 -13   5    7.61    1.01 
   2 -13  -4   -0.04    0.27 
   2 -13  -4   -0.01    0.29 
   2  13  -4    0.26    0.22 
  -2 -13   4    0.22    0.17 
  -2 -13   4    0.07    0.28 
   2 -13  -3   10.23    1.24 
   2 -13  -3   10.25    2.11 
   2  13  -3   25.23    2.68 
  -2 -13   3    9.19    2.04 
  -2 -13   3    9.79    1.94 
   2 -13  -2    0.98    0.38 
   2 -13  -2    1.42    0.71 
   2  13  -2    3.44    0.81 
  -2  13   2    2.18    0.57 
  -2 -13   2    1.00    0.67 
  -2 -13   2    0.77    0.67 
   2 -13  -1    0.19    0.25 
   2 -13  -1    0.38    0.32 
   2  13  -1    0.44    0.28 
  -2  13   1    0.39    0.34 
  -2 -13   1    0.53    0.38 
  -2 -13   1    0.37    0.37 
   2 -13   0    2.19    0.65 
   2 -13   0    2.21    0.55 
   2  13   0    2.58    0.62 
  -2  13   0    2.26    0.83 
  -2 -13   0    2.23    0.55 
  -2 -13   0    2.59    0.86 
   2 -13   1    0.07    0.11 
   2 -13   1    0.02    0.16 
   2  13   1    0.12    0.28 
  -2  13  -1    0.18    0.16 
  -2 -13  -1    0.12    0.25 
  -2 -13  -1    0.05    0.25 
   2 -13   2    2.12    0.36 
   2 -13   2    2.12    0.54 
   2  13   2    2.27    0.92 
  -2  13  -2    2.45    0.57 
  -2 -13  -2    2.25    0.81 
  -2 -13  -2    1.83    0.89 
   2  13   3    2.50    0.89 
   2 -13   3    2.26    0.86 
  -2  13  -3    2.61    1.00 
  -2 -13  -3    2.06    0.51 
  -2 -13  -3    2.59    0.58 
   2 -13   4    9.82    1.86 
   2  13   4   10.54    1.92 
  -2  13  -4   11.86    2.29 
  -2 -13  -4   10.07    1.21 
  -2 -13  -4    9.74    2.10 
   2 -13   5    5.94    1.34 
   2  13   5    6.37    1.35 
  -2  13  -5    7.33    1.76 
  -2 -13  -5    5.48    1.30 
  -2 -13  -5    6.49    1.61 
   2 -13   6   18.50    1.75 
   2 -13   6   12.80    1.35 
   2  13   6   14.95    2.10 
  -2  13  -6   13.78    1.93 
  -2 -13  -6   13.79    1.68 
  -2 -13  -6   14.44    1.99 
   2 -13   7    2.80    0.36 
   2 -13   7    1.96    0.60 
   2  13   7    0.03    0.38 
  -2  13  -7    3.75    1.00 
  -2 -13  -7    2.84    0.37 
  -2 -13  -7    2.87    0.88 
   2 -13   8    6.27    0.69 
  -2  13  -8    7.72    1.83 
  -2 -13  -8    6.86    1.02 
   2  13   9    0.02    0.10 
   2 -13   9    0.02    0.09 
  -2  13  -9    0.03    0.15 
  -2 -13  -9    0.12    0.20 
   2 -13  10    0.27    0.16 
   2  13  10    0.06    0.19 
  -2  13 -10    0.91    0.42 
  -2 -13 -10    0.65    0.22 
   2 -13  11    0.84    0.27 
   2  13  11    1.03    0.32 
  -2  13 -11    2.39    0.40 
  -2 -13 -11    1.22    0.55 
   2 -13  12    0.33    0.22 
   2  13  12    0.26    0.17 
  -2  13 -12    0.36    0.31 
  -2 -13 -12    0.31    0.16 
   2 -14 -12    0.15    0.14 
   2  14 -12    0.44    0.22 
  -2  14  12    0.20    0.10 
   2 -14 -11    0.23    0.29 
   2  14 -11    0.44    0.19 
  -2  14  11    0.26    0.23 
   2 -14 -10    0.61    0.22 
   2  14 -10    1.45    0.42 
  -2  14  10    0.34    0.29 
  -2 -14  10    0.47    0.13 
   2 -14  -9    3.57    0.63 
   2  14  -9    1.45    0.44 
  -2  14   9    0.74    0.47 
  -2 -14   9    1.32    0.41 
   2 -14  -8    3.86    0.53 
   2 -14  -8    1.55    0.58 
   2  14  -8    2.47    0.97 
  -2  14   8    1.19    0.59 
  -2 -14   8    2.38    0.37 
  -2 -14   8    3.84    0.60 
   2 -14  -7   -0.02    0.11 
   2 -14  -7    0.17    0.13 
   2  14  -7    0.17    0.26 
  -2 -14   7    0.07    0.17 
  -2 -14   7    0.04    0.17 
   2 -14  -6    1.54    0.60 
   2 -14  -6    1.29    0.56 
   2  14  -6    1.42    0.44 
  -2 -14   6    1.32    0.52 
  -2 -14   6    0.57    0.51 
   2 -14  -5    0.49    0.27 
   2 -14  -5    0.51    0.27 
   2  14  -5    1.52    0.56 
  -2 -14   5    0.65    0.26 
  -2 -14   5    0.31    0.38 
   2 -14  -4    7.58    0.99 
   2 -14  -4    7.13    1.46 
   2  14  -4    8.96    1.88 
  -2 -14   4    6.38    0.93 
  -2 -14   4    7.09    1.38 
   2 -14  -3    1.58    0.45 
   2 -14  -3    1.06    0.63 
   2  14  -3    1.65    0.53 
  -2 -14   3    1.55    0.41 
  -2 -14   3    1.71    0.43 
   2 -14  -2    0.86    0.46 
   2 -14  -2    1.10    0.57 
  -2 -14   2    0.82    0.35 
  -2 -14   2    0.92    0.31 
   2 -14  -1    0.26    0.39 
   2 -14  -1    0.41    0.18 
   2  14  -1    0.55    0.42 
  -2  14   1    0.22    0.20 
  -2 -14   1    0.32    0.22 
  -2 -14   1    0.11    0.35 
   2 -14   0    7.73    0.86 
   2 -14   0    7.12    1.83 
   2  14   0   10.51    1.87 
  -2  14   0    8.30    1.62 
  -2 -14   0   13.73    1.78 
  -2 -14   0    7.53    1.10 
   2 -14   1    1.29    0.69 
   2 -14   1    1.02    0.46 
   2  14   1    1.28    0.43 
  -2  14  -1    1.50    0.65 
  -2 -14  -1    1.39    0.40 
  -2 -14  -1    1.44    0.41 
   2 -14   2    0.08    0.29 
   2  14   2    0.27    0.18 
  -2  14  -2   -0.10    0.29 
  -2 -14  -2    0.05    0.19 
  -2 -14  -2    0.21    0.17 
   2 -14   3    4.14    1.18 
   2  14   3    4.68    0.75 
  -2  14  -3    4.83    1.32 
  -2 -14  -3    4.55    1.14 
  -2 -14  -3    4.87    1.29 
   2 -14   4   10.96    1.28 
   2  14   4   12.44    1.27 
  -2  14  -4   11.41    1.52 
  -2 -14  -4   11.95    2.20 
  -2 -14  -4   12.25    1.93 
   2 -14   5    1.16    0.34 
   2  14   5    1.10    0.33 
  -2  14  -5    1.34    0.45 
  -2 -14  -5    1.56    0.42 
  -2 -14  -5    1.37    0.34 
   2 -14   6    5.68    1.10 
  -2  14  -6    6.78    1.62 
  -2 -14  -6    7.08    1.11 
  -2 -14  -6    6.02    1.49 
   2 -14   7    0.01    0.08 
  -2  14  -7    0.01    0.23 
  -2 -14  -7    0.08    0.13 
  -2 -14  -7    0.03    0.12 
   2 -14   8   11.56    0.83 
  -2  14  -8   13.11    1.53 
  -2 -14  -8   14.70    2.12 
   2 -14   9    0.27    0.14 
   2  14   9    0.42    0.24 
  -2  14  -9    1.19    0.42 
  -2 -14  -9    0.73    0.23 
   2 -14  10    2.12    0.25 
   2  14  10    0.83    0.44 
  -2  14 -10    2.36    0.44 
  -2 -14 -10    1.43    0.61 
  -2  14 -11    0.43    0.32 
  -2 -14 -11    0.39    0.18 
   2 -15  -9    0.12    0.11 
   2  15  -9    0.10    0.22 
   2 -15  -8   -0.02    0.06 
   2 -15  -8   -0.10    0.15 
   2  15  -8   -0.08    0.12 
  -2 -15   8   -0.01    0.06 
  -2 -15   8   -0.09    0.10 
   2 -15  -7    5.66    0.88 
   2 -15  -7    6.20    1.06 
   2  15  -7    5.30    1.35 
  -2 -15   7    5.38    0.85 
  -2 -15   7    4.81    0.78 
   2 -15  -6    0.04    0.10 
   2 -15  -6    0.03    0.10 
   2  15  -6    0.03    0.21 
  -2 -15   6   -0.03    0.13 
  -2 -15   6    0.07    0.09 
   2 -15  -5    0.08    0.32 
   2 -15  -5    0.13    0.33 
   2  15  -5    0.95    0.26 
  -2 -15   5    0.30    0.29 
  -2 -15   5    0.31    0.20 
   2 -15  -4    1.09    0.45 
   2 -15  -4    0.81    0.50 
   2  15  -4    1.08    0.38 
  -2 -15   4    0.61    0.43 
  -2 -15   4    0.79    0.48 
   2 -15  -3    0.40    0.19 
   2 -15  -3    0.39    0.38 
   2  15  -3    0.34    0.43 
  -2 -15   3    0.30    0.36 
  -2 -15   3    0.46    0.33 
   2 -15  -2    0.43    0.21 
   2 -15  -2    0.70    0.28 
   2  15  -2    0.76    0.50 
  -2 -15   2    0.63    0.40 
  -2 -15   2    0.63    0.43 
   2 -15  -1    0.76    0.29 
   2 -15  -1    0.56    0.34 
   2  15  -1    0.59    0.31 
  -2  15   1    0.46    0.22 
  -2 -15   1    0.73    0.26 
  -2 -15   1    0.59    0.44 
   2 -15   0    0.10    0.16 
   2 -15   0    0.18    0.17 
   2  15   0    0.24    0.17 
  -2  15   0    0.12    0.13 
  -2 -15   0   -0.07    0.14 
  -2 -15   0   -0.04    0.24 
   2 -15   1    1.65    0.42 
   2  15   1    1.63    0.45 
  -2  15  -1    1.48    0.37 
  -2 -15  -1    1.45    0.67 
  -2 -15  -1    1.23    0.69 
   2 -15   2    3.85    0.69 
   2  15   2    4.13    0.69 
  -2  15  -2    4.52    0.68 
  -2 -15  -2    3.07    1.12 
  -2 -15  -2    4.09    1.05 
   2 -15   3    0.18    0.17 
   2  15   3    0.27    0.26 
  -2  15  -3    0.15    0.19 
  -2 -15  -3    0.21    0.17 
  -2 -15  -3    0.19    0.18 
   2 -15   4    5.35    1.10 
   2  15   4    4.73    0.64 
  -2  15  -4    5.91    1.28 
  -2 -15  -4    5.04    0.66 
  -2 -15  -4    4.91    0.75 
   2 -15   5    1.03    0.42 
   2  15   5    0.84    0.24 
  -2  15  -5    1.19    0.56 
  -2 -15  -5    0.89    0.41 
  -2 -15  -5    1.39    0.53 
   2 -15   6    0.31    0.14 
  -2  15  -6    0.14    0.21 
  -2 -15  -6    0.37    0.20 
  -2 -15  -6    0.28    0.13 
   2 -15   7   -0.03    0.08 
  -2  15  -7   -0.02    0.10 
  -2 -15  -7    0.03    0.08 
  -2 -15  -7   -0.03    0.15 
  -2  15  -8   -0.16    0.24 
  -2 -15  -8   -0.11    0.13 
  -2  15  -9    0.18    0.17 
  -2 -15  -9    0.34    0.23 
   2  16  -7   -0.02    0.15 
   2 -16  -6    0.04    0.15 
   2 -16  -6    0.17    0.15 
   2  16  -6    0.07    0.14 
  -2 -16   6    0.12    0.09 
   2 -16  -5   -0.02    0.18 
   2 -16  -5    0.14    0.15 
   2  16  -5    0.13    0.22 
  -2 -16   5    0.17    0.17 
  -2 -16   5    0.07    0.14 
   2 -16  -4    0.09    0.09 
   2 -16  -4    0.07    0.11 
   2  16  -4    0.09    0.21 
  -2 -16   4    0.05    0.14 
  -2 -16   4    0.03    0.17 
   2 -16  -3    0.61    0.22 
   2 -16  -3    1.00    0.29 
   2  16  -3    1.32    0.33 
  -2 -16   3    1.41    0.39 
  -2 -16   3    1.16    0.27 
   2 -16  -2    0.70    0.40 
   2 -16  -2    0.21    0.27 
  -2 -16   2    1.03    0.34 
  -2 -16   2    0.75    0.24 
   2 -16  -1    0.10    0.21 
   2 -16  -1    0.31    0.36 
   2  16  -1    0.64    0.22 
  -2 -16   1    0.57    0.21 
  -2 -16   1    0.63    0.30 
   2 -16   0    0.09    0.22 
   2  16   0    0.15    0.21 
  -2  16   0    0.14    0.15 
  -2 -16   0   -0.07    0.19 
  -2 -16   0    0.10    0.13 
   2 -16   1   -0.06    0.15 
   2  16   1    0.06    0.14 
  -2  16  -1    0.01    0.12 
  -2 -16  -1   -0.02    0.08 
  -2 -16  -1   -0.03    0.09 
   2 -16   2    0.23    0.32 
   2  16   2    0.27    0.29 
  -2  16  -2    0.36    0.30 
  -2 -16  -2    1.13    0.32 
  -2 -16  -2    0.34    0.20 
   2 -16   3    0.53    0.19 
   2  16   3    0.26    0.27 
  -2  16  -3    0.58    0.20 
  -2 -16  -3    0.56    0.35 
  -2 -16  -3    0.57    0.33 
   2 -16   4    0.64    0.21 
  -2  16  -4    0.66    0.24 
  -2 -16  -4    0.90    0.22 
  -2 -16  -4    0.88    0.25 
   2 -16   5    0.19    0.21 
  -2  16  -5    0.44    0.29 
  -2 -16  -5    0.41    0.18 
  -2 -16  -5    0.33    0.21 
  -2  16  -6   -0.12    0.17 
  -2 -16  -6   -0.02    0.16 
   3   0 -20    0.03    0.07 
   3   0 -19   -0.02    0.13 
   3   0 -18   -0.00    0.13 
   3   0 -18   -0.05    0.10 
   3   0 -17   10.36    1.03 
   3   0 -17   12.82    1.85 
   3   0 -16    0.07    0.10 
   3   0 -16   -0.11    0.13 
   3   0 -15    2.00    0.78 
   3   0 -15    2.33    0.44 
   3   0 -14    0.18    0.24 
   3   0 -14    0.07    0.22 
   3   0 -13   25.14    2.00 
   3   0 -13   26.81    2.13 
   3   0 -12    0.00    0.13 
   3   0 -12   -0.05    0.15 
   3   0 -11    5.25    0.98 
   3   0 -11    5.16    0.41 
   3   0 -11    4.54    0.53 
  -3   0  11    5.03    0.91 
  -3   0  11    6.15    0.90 
   3   0 -10    0.14    0.09 
   3   0 -10    0.01    0.06 
   3   0 -10    0.03    0.13 
  -3   0  10    0.11    0.14 
  -3   0  10    0.12    0.14 
   3   0  -9   35.57    2.28 
   3   0  -9   37.10    1.92 
   3   0  -9   31.59    2.03 
  -3   0   9   31.76    2.12 
  -3   0   9   30.82    1.39 
  -3   0   9   38.64    2.26 
   3   0  -8    0.04    0.06 
   3   0  -8    0.08    0.04 
   3   0  -8    0.02    0.09 
   3   0  -8    0.01    0.04 
  -3   0   8   -0.02    0.11 
  -3   0   8    0.05    0.04 
  -3   0   8    0.00    0.01 
  -3   0   8    0.03    0.06 
   3   0  -7    7.18    0.54 
   3   0  -7    8.29    0.92 
   3   0  -7    8.28    0.47 
   3   0  -7    7.34    0.45 
  -3   0   7    7.34    0.87 
  -3   0   7    7.26    0.45 
  -3   0   7    8.44    0.58 
   3   0  -6    0.05    0.09 
   3   0  -6    0.06    0.06 
   3   0  -6    0.03    0.02 
   3   0  -6    0.05    0.10 
   3   0  -6    0.01    0.01 
  -3   0   6   -0.03    0.06 
  -3   0   6   -0.01    0.09 
  -3   0   6    0.09    0.03 
  -3   0   6    0.02    0.05 
   3   0  -5  297.74   29.91 
   3   0  -5  321.52   26.56 
   3   0  -5  300.88   29.97 
   3   0  -5  315.14   26.02 
   3   0  -5  315.85   29.48 
  -3   0   5  329.58   30.63 
  -3   0   5  314.46   31.24 
  -3   0   5  336.53   32.96 
   3   0  -4    0.03    0.08 
   3   0  -4    0.05    0.07 
   3   0  -4    0.07    0.06 
   3   0  -4    0.08    0.03 
   3   0  -4    0.02    0.03 
  -3   0   4    0.24    0.05 
  -3   0   4    0.05    0.06 
  -3   0   4    0.04    0.05 
   3   0  -3  102.12    5.88 
   3   0  -3  111.91    5.55 
   3   0  -3   98.35    6.00 
   3   0  -3   93.02    5.43 
  -3   0   3   96.65    6.74 
  -3   0   3  100.82    6.50 
  -3   0   3   94.31    5.54 
   3   0  -2    0.07    0.06 
   3   0  -2    0.07    0.10 
   3   0  -2    0.03    0.05 
   3   0  -2    0.03    0.07 
  -3   0   2    0.07    0.06 
  -3   0   2    0.22    0.10 
  -3   0   2    0.08    0.08 
  -3   0   2    0.06    0.05 
   3   0  -1   28.01    1.79 
   3   0  -1   31.38    1.41 
   3   0  -1   29.17    1.31 
   3   0  -1   26.99    1.34 
  -3   0   1   26.14    1.23 
  -3   0   1   26.66    1.19 
  -3   0   1   27.25    1.23 
  -3   0   1   27.73    1.72 
   3   0   0    0.06    0.04 
   3   0   0    0.04    0.08 
   3   0   0    0.02    0.07 
   3   0   0    0.06    0.05 
  -3   0   0    0.00    0.03 
  -3   0   0    0.01    0.04 
  -3   0   0    0.10    0.05 
  -3   0   0    0.01    0.08 
   3   0   1  617.94   73.74 
   3   0   1  530.45   63.59 
   3   0   1  576.92   68.50 
   3   0   1  558.59   69.15 
  -3   0  -1  599.05   73.22 
  -3   0  -1  554.42   61.50 
  -3   0  -1  582.75   70.05 
  -3   0  -1  518.45   63.22 
  -3   0  -1  570.44   62.80 
   3   0   2    0.06    0.05 
   3   0   2   -0.03    0.03 
   3   0   2    0.01    0.04 
  -3   0  -2    0.01    0.05 
  -3   0  -2    0.05    0.01 
  -3   0  -2   -0.01    0.08 
  -3   0  -2    0.01    0.03 
  -3   0  -2    0.03    0.02 
   3   0   3  368.28   38.84 
   3   0   3  360.62   31.86 
   3   0   3  374.23   38.11 
  -3   0  -3  351.65   31.87 
  -3   0  -3  391.01   38.94 
  -3   0  -3  358.26   34.74 
  -3   0  -3  391.99   38.30 
  -3   0  -3  373.70   37.90 
   3   0   4    0.03    0.05 
   3   0   4    0.00    0.07 
  -3   0  -4    0.06    0.05 
  -3   0  -4   -0.01    0.02 
  -3   0  -4   -0.01    0.05 
  -3   0  -4    0.08    0.03 
  -3   0  -4    0.05    0.04 
   3   0   5    0.20    0.04 
   3   0   5    0.05    0.07 
   3   0   5    0.11    0.14 
  -3   0  -5    0.12    0.09 
  -3   0  -5    0.13    0.09 
  -3   0  -5    0.15    0.04 
  -3   0  -5    0.20    0.12 
   3   0   6    0.08    0.10 
   3   0   6    0.04    0.03 
   3   0   6    0.03    0.04 
  -3   0  -6    0.01    0.01 
  -3   0  -6    0.01    0.01 
  -3   0  -6    0.01    0.03 
  -3   0  -6   -0.01    0.03 
  -3   0  -6    0.01    0.10 
  -3   0  -6   -0.00    0.08 
   3   0   7   20.56    0.91 
   3   0   7   19.64    1.26 
   3   0   7   18.84    0.69 
   3   0   7   19.21    1.07 
  -3   0  -7   21.18    1.15 
  -3   0  -7   19.30    1.21 
  -3   0  -7   17.61    0.91 
  -3   0  -7   20.24    1.84 
   3   0   8   -0.01    0.05 
   3   0   8   -0.00    0.10 
   3   0   8   -0.01    0.02 
   3   0   8    0.00    0.06 
  -3   0  -8    0.03    0.09 
  -3   0  -8    0.11    0.06 
  -3   0  -8   -0.00    0.10 
  -3   0  -8    0.02    0.05 
   3   0   9    1.49    0.28 
   3   0   9    1.94    0.22 
   3   0   9    1.35    0.27 
  -3   0  -9    1.59    0.18 
  -3   0  -9    1.22    0.24 
  -3   0  -9    1.42    0.14 
  -3   0  -9    1.52    0.29 
  -3   0 -10   -0.06    0.11 
  -3   0 -10   -0.02    0.14 
  -3   0 -10   -0.02    0.05 
   3   0  11    7.29    0.92 
  -3   0 -11    7.24    0.53 
  -3   0 -11    8.86    1.03 
  -3   0 -11    7.76    1.23 
  -3   0 -12    0.01    0.07 
  -3   0 -12   -0.04    0.09 
  -3   0 -13   20.44    2.16 
  -3   0 -13   18.92    2.50 
  -3   0 -14    0.34    0.33 
   3  -1 -20   -0.00    0.09 
   3   1 -19    0.09    0.13 
   3  -1 -19    0.33    0.13 
   3   1 -19   -0.02    0.18 
   3   1 -18    0.31    0.30 
   3   1 -18    0.33    0.27 
   3  -1 -18    0.38    0.32 
   3   1 -17    6.90    0.81 
   3  -1 -17    7.03    0.89 
   3   1 -17    5.53    0.78 
   3   1 -16   10.36    1.69 
   3   1 -16    8.64    1.55 
   3  -1 -16    9.76    1.62 
   3  -1 -16    8.20    1.32 
   3   1 -15    2.41    0.49 
   3   1 -15    2.97    0.51 
   3  -1 -15    1.99    0.43 
   3  -1 -15    2.82    0.53 
   3   1 -14    6.13    0.79 
   3  -1 -14    6.48    0.83 
   3  -1 -14    5.60    1.06 
   3   1 -14    5.50    1.21 
   3   1 -13    0.20    0.13 
   3  -1 -13   -0.06    0.06 
   3  -1 -13   -0.08    0.15 
   3  -1 -13    0.04    0.12 
   3   1 -13    0.03    0.08 
  -3   1  13    0.01    0.07 
   3  -1 -12   25.04    1.65 
   3  -1 -12   21.57    2.26 
   3  -1 -12   25.76    2.01 
   3   1 -12   23.05    2.59 
   3   1 -12   22.01    2.60 
   3   1 -11   29.56    2.17 
   3  -1 -11   26.72    2.61 
   3  -1 -11   32.98    2.41 
   3   1 -11   28.22    2.98 
   3  -1 -11   33.74    2.69 
  -3  -1  11   30.48    2.17 
  -3   1  11   28.61    2.99 
  -3   1  11   34.41    2.16 
  -3  -1  11   34.05    2.33 
   3  -1 -10   17.07    1.53 
   3  -1 -10   15.47    1.14 
   3  -1 -10   18.91    1.94 
   3   1 -10   17.24    1.23 
   3   1 -10   17.22    1.24 
  -3  -1  10   20.26    0.95 
  -3  -1  10   13.94    0.71 
  -3  -1  10   18.49    1.27 
  -3  -1  10   17.24    1.80 
  -3   1  10   19.85    1.22 
  -3   1  10   16.55    1.22 
   3   1  -9  106.37    9.10 
   3   1  -9  113.20    8.30 
   3   1  -9  111.44    6.83 
   3  -1  -9  101.63    8.37 
   3  -1  -9  122.15   10.23 
   3  -1  -9  127.66    9.72 
  -3  -1   9  113.30    9.68 
  -3  -1   9  115.44    6.96 
  -3  -1   9  132.91    8.42 
  -3   1   9  105.25    6.42 
  -3   1   9  123.29    8.61 
  -3   1   9  104.99    9.11 
  -3  -1   9  127.85   10.42 
  -3  -1   9  100.50    6.21 
   3   1  -8   83.12    6.56 
   3   1  -8   77.95    5.42 
   3  -1  -8   98.48    7.00 
   3  -1  -8   83.41    4.84 
   3  -1  -8   87.38    5.93 
   3  -1  -8   79.24    5.32 
  -3   1   8   89.47    5.71 
  -3  -1   8   88.12    5.02 
  -3  -1   8   84.64    5.80 
  -3  -1   8   94.15    7.20 
  -3  -1   8   97.23    5.22 
  -3   1   8   82.58    6.53 
  -3   1   8   77.35    4.50 
  -3  -1   8   95.53    5.46 
   3   1  -7   40.21    2.11 
   3   1  -7   40.20    3.12 
   3   1  -7   42.18    3.16 
   3  -1  -7   40.51    2.93 
   3  -1  -7   43.23    2.55 
   3  -1  -7   45.72    3.01 
   3  -1  -7   43.21    2.24 
  -3   1   7   40.38    1.81 
  -3  -1   7   44.92    3.29 
  -3  -1   7   46.54    2.05 
  -3  -1   7   46.49    2.17 
  -3   1   7   41.17    2.43 
  -3  -1   7   41.26    3.11 
  -3   1   7   44.72    2.48 
   3   1  -6   45.86    2.46 
   3   1  -6   43.02    2.53 
   3  -1  -6   44.01    3.05 
   3  -1  -6   49.95    3.17 
   3  -1  -6   49.54    2.63 
   3   1  -6   45.35    3.19 
   3  -1  -6   47.05    3.26 
  -3  -1   6   47.80    2.66 
  -3  -1   6   50.29    3.45 
  -3  -1   6   51.68    2.07 
  -3  -1   6   50.57    2.67 
  -3   1   6   44.41    2.53 
  -3   1   6   48.27    2.59 
  -3   1   6   44.81    2.37 
   3   1  -5   55.45    3.03 
   3   1  -5   55.29    3.65 
   3   1  -5   54.48    2.99 
   3  -1  -5   56.60    3.64 
   3  -1  -5   60.15    3.15 
   3  -1  -5   56.98    3.09 
   3  -1  -5   61.16    2.93 
  -3  -1   5   57.60    3.77 
  -3  -1   5   58.43    3.05 
  -3   1   5   54.69    2.97 
  -3   1   5   58.08    3.61 
  -3  -1   5   59.77    3.87 
  -3   1   5   55.90    2.68 
   3  -1  -4   19.79    1.11 
   3   1  -4   18.13    0.77 
   3   1  -4   20.12    0.81 
   3   1  -4   18.05    0.91 
   3   1  -4   20.41    0.79 
   3   1  -4   18.23    0.86 
   3  -1  -4   18.79    1.18 
   3  -1  -4   19.19    0.95 
  -3  -1   4   19.67    0.97 
  -3  -1   4   18.45    0.90 
  -3  -1   4   17.88    0.88 
  -3   1   4   18.16    0.85 
  -3   1   4   18.49    1.18 
  -3   1   4   18.68    1.02 
   3   1  -3  133.64    7.67 
   3   1  -3  116.76    6.90 
   3   1  -3  113.77    7.46 
   3   1  -3  109.48    6.89 
   3   1  -3  107.03    7.23 
   3  -1  -3  118.26    7.35 
   3  -1  -3  115.29    7.59 
   3  -1  -3  118.50    7.84 
  -3  -1   3  106.17    6.56 
  -3  -1   3  113.25    8.13 
  -3  -1   3  117.66    7.12 
  -3   1   3  199.16   11.29 
  -3   1   3  114.31    7.46 
  -3   1   3  108.94    7.38 
  -3   1   3   77.13    5.81 
  -3   1   3  111.17    7.10 
   3   1  -2  130.81    8.35 
   3   1  -2  109.67    7.60 
   3   1  -2  114.82    7.70 
   3   1  -2  124.30    7.07 
   3   1  -2  110.20    6.65 
   3  -1  -2  119.07    7.42 
   3  -1  -2  116.42    7.16 
   3  -1  -2  119.68    6.69 
   3   1  -2  115.85    7.14 
  -3  -1   2  107.07    6.72 
  -3  -1   2  118.13    7.72 
  -3  -1   2  111.20    7.05 
  -3  -1   2  124.88    8.44 
  -3   1   2  101.53    6.63 
  -3   1   2  105.12    7.19 
  -3   1   2  110.27    6.77 
  -3   1   2  114.41    8.15 
  -3   1   2  150.06    8.75 
   3   1  -1   22.23    1.33 
   3   1  -1   22.06    1.45 
   3   1  -1   22.57    1.30 
   3  -1  -1   23.51    1.45 
   3  -1  -1   22.27    1.06 
   3  -1  -1   23.45    1.05 
   3   1  -1   26.41    1.10 
   3  -1  -1   24.51    1.22 
  -3  -1   1   20.78    0.92 
  -3  -1   1   23.82    1.54 
  -3  -1   1   22.75    1.15 
  -3   1   1   22.79    1.02 
  -3   1   1   20.78    0.92 
  -3  -1   1   22.63    1.26 
  -3   1   1   21.81    1.01 
  -3   1   1   19.89    1.02 
   3   1   0  118.42    6.74 
   3   1   0   94.76    6.27 
   3   1   0  101.28    6.77 
   3   1   0   97.48    5.42 
   3  -1   0  102.53    6.39 
   3  -1   0  107.83    6.77 
   3  -1   0  106.27    6.73 
   3  -1   0   97.86    5.79 
   3  -1   0  106.20    6.31 
  -3  -1   0  105.54    6.19 
  -3  -1   0  109.77    6.08 
  -3  -1   0  104.58    6.77 
  -3  -1   0  109.07    7.13 
  -3  -1   0  102.23    6.01 
  -3   1   0   99.31    5.95 
  -3   1   0  100.74    5.02 
  -3   1   0  101.91    6.62 
   3   1   1    1.11    0.14 
   3   1   1    0.89    0.12 
   3   1   1    0.87    0.15 
   3  -1   1    0.92    0.12 
   3  -1   1    1.25    0.14 
   3  -1   1    0.88    0.22 
   3   1   1    0.93    0.13 
   3  -1   1    1.46    0.12 
  -3  -1  -1    0.87    0.10 
  -3  -1  -1    0.96    0.22 
  -3  -1  -1    1.06    0.10 
  -3  -1  -1    1.43    0.21 
  -3   1  -1    0.98    0.13 
  -3   1  -1    0.82    0.19 
  -3  -1  -1    0.91    0.23 
  -3   1  -1    1.37    0.14 
   3   1   2  823.10  115.98 
   3   1   2  781.99  106.83 
   3   1   2  709.54  104.09 
   3  -1   2  750.98  109.29 
   3  -1   2  795.40  113.53 
  -3  -1  -2  750.29  101.48 
  -3  -1  -2  757.96  108.15 
  -3  -1  -2  735.84  102.76 
  -3   1  -2  790.69  112.93 
  -3   1  -2  770.20  106.55 
  -3   1  -2  802.38  114.06 
  -3  -1  -2  789.71  111.77 
  -3   1  -2  798.44  112.82 
   3  -1   3   59.47    3.41 
   3  -1   3   58.44    3.17 
   3   1   3   58.23    3.00 
   3   1   3   57.56    2.46 
   3   1   3   54.14    3.62 
  -3  -1  -3   58.61    3.05 
  -3  -1  -3   56.49    3.70 
  -3  -1  -3   53.89    2.78 
  -3  -1  -3   55.78    2.48 
  -3   1  -3   58.33    2.82 
  -3   1  -3   56.93    3.36 
  -3   1  -3   58.00    2.83 
  -3   1  -3   57.90    3.14 
   3   1   4  231.15   20.32 
   3   1   4  250.47   19.41 
   3   1   4  241.80   21.55 
   3  -1   4  242.49   20.93 
   3  -1   4  233.12   20.53 
  -3  -1  -4  221.19   17.47 
  -3  -1  -4  258.18   20.56 
  -3  -1  -4  255.27   22.85 
  -3  -1  -4  246.39   22.61 
  -3  -1  -4  242.28   19.31 
  -3   1  -4  253.62   18.48 
  -3   1  -4  251.22   21.56 
  -3   1  -4  251.44   21.93 
  -3   1  -4  247.32   21.59 
  -3   1  -4  249.58   19.70 
   3   1   5   31.16    1.28 
   3   1   5   30.72    2.10 
   3  -1   5   32.75    2.37 
   3  -1   5   30.79    1.04 
   3  -1   5   30.69    1.46 
  -3  -1  -5   30.42    1.21 
  -3  -1  -5   32.09    2.38 
  -3  -1  -5   33.30    1.50 
  -3  -1  -5   34.77    2.30 
  -3  -1  -5   29.79    1.32 
  -3   1  -5   32.49    1.56 
  -3   1  -5   30.86    1.09 
  -3   1  -5   32.81    1.23 
  -3   1  -5   32.40    1.51 
  -3   1  -5   30.55    1.79 
   3   1   6   80.09    4.36 
   3   1   6   80.94    4.29 
   3   1   6   83.67    5.35 
   3   1   6   80.47    5.77 
   3  -1   6   83.49    4.33 
   3  -1   6   81.38    5.36 
   3  -1   6   82.08    6.24 
  -3  -1  -6   87.19    5.40 
  -3  -1  -6   81.14    3.78 
  -3  -1  -6   74.85    4.08 
  -3  -1  -6   78.21    3.67 
  -3  -1  -6   84.32    4.82 
  -3  -1  -6   83.98    6.37 
  -3   1  -6   85.02    5.02 
  -3   1  -6   83.61    3.95 
  -3   1  -6   82.60    6.47 
  -3   1  -6   82.08    5.39 
   3   1   7    0.69    0.14 
   3   1   7    0.83    0.30 
   3   1   7    0.77    0.26 
   3   1   7    0.66    0.12 
   3  -1   7    0.78    0.19 
   3  -1   7    0.83    0.06 
   3  -1   7    0.74    0.19 
   3  -1   7    0.73    0.21 
  -3  -1  -7    0.94    0.28 
  -3  -1  -7    0.79    0.15 
  -3  -1  -7    0.71    0.31 
  -3  -1  -7    0.76    0.15 
  -3   1  -7    0.77    0.24 
  -3   1  -7    0.80    0.23 
  -3   1  -7    0.87    0.32 
   3   1   8    0.73    0.26 
   3   1   8    0.86    0.15 
   3   1   8    0.55    0.12 
   3  -1   8    0.52    0.10 
   3  -1   8    0.78    0.31 
   3  -1   8    0.75    0.20 
   3  -1   8    0.76    0.19 
   3   1   8    0.79    0.18 
  -3   1  -8    0.67    0.19 
  -3  -1  -8    0.96    0.30 
  -3  -1  -8    0.74    0.15 
  -3  -1  -8    0.68    0.16 
  -3  -1  -8    0.90    0.17 
  -3   1  -8    0.72    0.22 
  -3   1  -8    0.58    0.11 
  -3   1  -8    0.83    0.22 
   3   1   9   64.85    5.19 
   3   1   9   68.91    3.79 
   3   1   9   73.19    5.79 
   3   1   9   63.10    3.73 
   3  -1   9   68.60    4.07 
   3  -1   9   63.72    3.92 
   3  -1   9   67.88    5.48 
  -3  -1  -9   68.70    5.81 
  -3  -1  -9   62.01    3.57 
  -3  -1  -9   71.50    5.46 
  -3  -1  -9   65.82    4.04 
  -3   1  -9   52.75    4.20 
  -3   1  -9   67.16    5.72 
  -3   1  -9   65.58    4.09 
   3  -1  10   35.38    2.14 
  -3  -1 -10   36.05    2.40 
  -3  -1 -10   40.26    2.77 
  -3   1 -10   36.55    2.28 
  -3   1 -10   42.01    3.00 
  -3  -1 -10   42.83    2.74 
  -3   1 -10   38.40    3.71 
   3  -1  11    5.51    0.73 
  -3  -1 -11    6.71    0.97 
  -3  -1 -11    5.23    1.01 
  -3   1 -11    5.64    0.52 
  -3   1 -11    5.53    0.71 
  -3   1 -11    6.30    0.78 
  -3  -1 -12   40.07    2.87 
  -3   1 -12   31.81    2.28 
  -3  -1 -12   37.71    3.83 
  -3   1 -12   39.60    2.49 
  -3   1 -12   36.27    3.96 
  -3  -1 -13   34.77    3.50 
  -3  -1 -13   33.31    2.63 
  -3   1 -13   31.66    3.76 
  -3   1 -13   29.81    2.80 
  -3  -1 -14   63.72    4.89 
  -3  -1 -14   62.72    6.25 
  -3   1 -14   59.59    5.08 
  -3  -1 -15    0.17    0.21 
  -3   1 -15    0.09    0.25 
   3   2 -20    8.89    0.65 
   3  -2 -20    9.41    0.76 
   3   2 -19    0.73    0.25 
   3  -2 -19    1.01    0.28 
  -3  -2  19    0.04    0.15 
   3   2 -18    0.48    0.20 
   3  -2 -18    0.50    0.23 
   3   2 -18    0.57    0.33 
   3   2 -17    0.34    0.30 
   3   2 -17    0.23    0.20 
   3  -2 -17    0.41    0.31 
   3   2 -16    2.84    1.04 
   3   2 -16    4.23    0.64 
   3  -2 -16    3.97    0.68 
   3   2 -15    4.77    0.79 
   3   2 -15    5.79    1.15 
   3  -2 -15    6.52    1.29 
   3  -2 -14    3.36    0.75 
   3   2 -14    2.25    0.42 
   3   2 -14    2.94    0.64 
   3  -2 -14    2.48    0.50 
  -3   2  14   -0.04    0.38 
   3   2 -13    3.31    0.94 
   3  -2 -13    3.63    0.51 
   3  -2 -13    3.75    0.61 
   3   2 -13    3.61    0.54 
   3  -2 -13    2.73    0.67 
   3   2 -12    3.34    0.54 
   3   2 -12    3.15    0.50 
   3  -2 -12    2.78    0.41 
   3  -2 -12    4.38    0.75 
   3  -2 -12    3.58    0.89 
  -3   2  12    4.01    0.38 
   3   2 -11    2.59    0.66 
   3  -2 -11    2.37    0.68 
   3   2 -11    1.96    0.37 
   3  -2 -11    2.93    0.61 
   3  -2 -11    1.61    0.48 
  -3  -2  11    2.59    0.69 
  -3  -2  11    3.37    0.61 
  -3   2  11    2.49    0.46 
   3  -2 -10   92.00    6.60 
   3   2 -10   85.30    7.03 
   3  -2 -10   61.27    4.53 
   3  -2 -10  102.78    7.91 
   3   2 -10   82.69    6.09 
  -3  -2  10   99.31    8.09 
  -3  -2  10   86.72    6.15 
  -3   2  10   77.97    6.77 
  -3   2  10   88.97    6.33 
   3   2  -9   78.31    5.40 
   3   2  -9   70.63    4.47 
   3   2  -9   81.65    6.29 
   3  -2  -9   61.91    3.69 
   3  -2  -9   91.01    6.65 
   3  -2  -9   87.91    6.88 
   3  -2  -9   78.96    5.87 
  -3  -2   9   85.02    6.63 
  -3  -2   9   90.59    5.09 
  -3  -2   9   75.03    4.16 
  -3  -2   9   95.06    7.26 
  -3   2   9   75.78    6.23 
  -3   2   9   83.57    5.74 
  -3   2   9   70.73    3.91 
   3   2  -8    5.46    0.83 
   3   2  -8    6.00    0.44 
   3  -2  -8    6.14    0.71 
   3  -2  -8    6.51    0.86 
   3  -2  -8    6.70    0.80 
   3   2  -8    5.30    0.80 
   3  -2  -8    5.86    0.41 
  -3  -2   8    6.69    0.59 
  -3  -2   8    6.04    0.53 
  -3  -2   8    6.69    0.43 
  -3  -2   8    6.07    0.36 
  -3  -2   8    5.74    0.39 
  -3   2   8    5.35    0.82 
  -3   2   8    5.39    0.25 
  -3   2   8    6.08    0.63 
   3   2  -7   44.91    3.35 
   3   2  -7   45.44    2.46 
   3  -2  -7   47.46    2.23 
   3  -2  -7   49.32    3.49 
   3  -2  -7   46.26    2.79 
   3   2  -7   44.09    2.71 
   3  -2  -7   43.68    2.45 
  -3  -2   7   49.11    2.89 
  -3  -2   7   50.19    2.56 
  -3  -2   7   45.55    2.15 
  -3  -2   7   41.59    1.99 
  -3   2   7   43.35    2.30 
  -3   2   7   46.43    2.46 
  -3   2   7   42.01    2.56 
  -3  -2   7   44.44    3.36 
   3   2  -6   43.74    2.36 
   3   2  -6   45.67    2.17 
   3   2  -6   44.08    3.14 
   3   2  -6   43.81    3.26 
   3  -2  -6   47.74    3.31 
   3  -2  -6   48.88    2.70 
   3  -2  -6   44.69    2.44 
   3  -2  -6   48.17    2.67 
  -3  -2   6   45.12    2.60 
  -3  -2   6   51.88    2.89 
  -3  -2   6   50.76    2.53 
  -3   2   6   45.36    2.36 
  -3   2   6   43.73    2.40 
  -3   2   6   43.65    2.49 
  -3  -2   6   44.83    2.06 
   3   2  -5    8.15    0.51 
   3   2  -5    7.18    0.49 
   3  -2  -5    8.03    0.71 
   3  -2  -5    8.00    0.75 
   3   2  -5    7.67    0.50 
   3   2  -5    7.68    0.57 
   3  -2  -5    8.19    0.59 
   3  -2  -5    8.15    0.81 
  -3  -2   5    7.48    0.36 
  -3  -2   5    7.67    0.75 
  -3  -2   5    8.51    0.35 
  -3   2   5    7.79    0.64 
  -3   2   5    7.74    0.55 
  -3   2   5    7.64    0.47 
  -3  -2   5    8.65    0.54 
   3   2  -4   61.08    3.91 
   3   2  -4   60.46    3.31 
   3   2  -4   62.23    3.42 
   3   2  -4   68.78    3.31 
   3  -2  -4   64.37    3.99 
   3  -2  -4   67.44    4.05 
   3  -2  -4   65.36    3.63 
   3  -2  -4   68.36    3.90 
   3   2  -4   63.62    3.72 
  -3  -2   4   62.48    3.00 
  -3  -2   4   68.09    4.28 
  -3  -2   4   66.84    4.18 
  -3   2   4   63.54    3.33 
  -3   2   4   63.29    3.21 
  -3   2   4   58.99    3.08 
  -3   2   4   56.72    3.21 
   3   2  -3    0.11    0.10 
   3   2  -3    0.18    0.04 
   3   2  -3    0.11    0.06 
   3  -2  -3    0.30    0.11 
   3  -2  -3    0.14    0.02 
   3  -2  -3    0.14    0.06 
   3   2  -3    0.09    0.09 
   3   2  -3    0.13    0.05 
   3   2  -3    0.09    0.06 
   3  -2  -3    0.21    0.06 
  -3  -2   3    0.11    0.06 
  -3  -2   3    0.04    0.11 
  -3  -2   3    0.16    0.07 
  -3   2   3    0.12    0.06 
  -3   2   3    0.08    0.09 
  -3   2   3    0.12    0.08 
  -3   2   3    0.08    0.07 
  -3   2   3    0.11    0.09 
   3   2  -2  728.59   97.73 
   3   2  -2  667.30   90.78 
   3   2  -2  678.68   92.87 
   3  -2  -2  629.94   81.72 
   3  -2  -2  756.16  103.07 
   3   2  -2  829.18  109.28 
   3   2  -2  717.38   97.36 
   3   2  -2  698.76   94.98 
   3  -2  -2  756.85  101.24 
  -3  -2   2  711.45   93.92 
  -3   2   2  696.00   93.31 
  -3  -2   2  656.73   88.52 
  -3  -2   2  742.08   99.06 
  -3   2   2  690.18   92.21 
  -3   2   2  649.56   90.95 
  -3   2   2  654.54   90.46 
  -3   2   2  685.92   91.43 
  -3  -2   2  769.26  104.67 
   3   2  -1   78.11    4.36 
   3  -2  -1   79.02    4.22 
   3  -2  -1   83.28    5.09 
   3  -2  -1   80.66    4.22 
   3  -2  -1   82.25    5.15 
   3   2  -1   71.50    3.72 
   3   2  -1   95.59    4.76 
   3   2  -1   78.89    4.32 
   3  -2  -1   86.11    4.63 
  -3  -2   1   85.54    4.46 
  -3  -2   1   83.45    4.55 
  -3  -2   1   82.80    4.21 
  -3   2   1   77.56    4.22 
  -3   2   1   83.24    5.48 
  -3  -2   1   72.26    3.81 
  -3   2   1   70.53    4.16 
  -3   2   1   80.83    4.10 
   3   2   0    2.31    0.23 
   3   2   0    2.87    0.19 
   3   2   0    2.22    0.21 
   3   2   0    2.65    0.21 
   3  -2   0    2.97    0.29 
   3  -2   0    3.03    0.33 
   3  -2   0    2.62    0.14 
   3  -2   0    2.66    0.24 
   3  -2   0    2.73    0.35 
   3  -2   0    2.81    0.21 
  -3  -2   0    2.71    0.17 
  -3  -2   0    2.66    0.19 
  -3  -2   0    2.18    0.19 
  -3  -2   0    2.76    0.40 
  -3   2   0    2.70    0.20 
  -3  -2   0    2.94    0.22 
  -3   2   0    2.79    0.14 
  -3   2   0    2.33    0.22 
  -3  -2   0    2.61    0.26 
   3   2   1   37.27    1.66 
   3   2   1   38.75    2.13 
   3   2   1   45.19    2.14 
   3  -2   1   53.70    1.68 
   3  -2   1   42.68    2.50 
   3  -2   1   42.19    2.07 
   3  -2   1   41.20    2.36 
   3  -2   1   42.79    2.51 
   3   2   1   42.58    2.37 
  -3  -2  -1   42.14    1.76 
  -3  -2  -1   41.92    2.44 
  -3  -2  -1   45.72    1.89 
  -3   2  -1   39.31    2.39 
  -3   2  -1   44.79    2.63 
  -3   2  -1   48.25    1.59 
  -3   2  -1   42.99    1.98 
  -3   2  -1   43.06    2.08 
  -3  -2  -1   41.03    2.77 
  -3  -2  -1   43.63    2.45 
   3   2   2    0.24    0.14 
   3   2   2    0.26    0.15 
   3  -2   2    0.24    0.09 
   3   2   2    0.22    0.05 
   3  -2   2    0.31    0.12 
   3  -2   2    0.23    0.12 
   3  -2   2    0.30    0.10 
   3   2   2    0.26    0.06 
  -3   2  -2    0.23    0.07 
  -3  -2  -2    0.33    0.10 
  -3  -2  -2    0.36    0.09 
  -3  -2  -2    0.25    0.08 
  -3   2  -2    0.20    0.10 
  -3   2  -2    0.29    0.14 
  -3   2  -2    0.24    0.11 
  -3  -2  -2    0.35    0.08 
   3  -2   3  331.67   33.18 
   3   2   3  357.44   35.06 
   3   2   3  333.84   29.81 
   3   2   3  346.09   32.40 
   3  -2   3  355.21   34.09 
   3   2   3  314.35   31.72 
  -3  -2  -3  364.53   35.75 
  -3  -2  -3  331.79   31.57 
  -3  -2  -3  336.48   35.09 
  -3   2  -3  357.41   35.55 
  -3   2  -3  352.85   35.16 
  -3   2  -3  346.44   34.16 
  -3   2  -3  361.01   33.59 
  -3  -2  -3  335.78   32.47 
   3   2   4   30.68    1.72 
   3   2   4   32.88    1.20 
   3  -2   4   33.46    1.85 
   3  -2   4   34.57    1.90 
   3   2   4   32.84    1.74 
  -3  -2  -4   35.01    2.46 
  -3  -2  -4   36.12    1.64 
  -3  -2  -4   30.50    1.48 
  -3  -2  -4   35.55    2.38 
  -3   2  -4   34.16    1.52 
  -3   2  -4   33.31    1.87 
  -3   2  -4   33.46    1.65 
  -3   2  -4   34.18    1.91 
  -3  -2  -4   33.06    1.64 
   3   2   5   92.50    5.15 
   3   2   5   93.35    4.98 
   3  -2   5   93.56    7.24 
   3  -2   5  102.16    4.89 
   3  -2   5  111.98    5.19 
   3  -2   5   95.63    5.69 
   3   2   5   92.92    6.07 
  -3  -2  -5   98.57    5.48 
  -3  -2  -5   83.53    4.89 
  -3  -2  -5   91.51    7.06 
  -3   2  -5   97.55    6.44 
  -3   2  -5   92.07    5.81 
  -3   2  -5   93.35    7.35 
  -3  -2  -5   97.73    6.36 
  -3  -2  -5   93.82    5.88 
  -3   2  -5   94.58    5.20 
   3  -2   6   13.36    0.65 
   3  -2   6   13.26    1.30 
   3  -2   6   12.80    0.44 
   3   2   6   12.49    0.82 
   3   2   6   12.32    0.52 
  -3  -2  -6   12.84    0.80 
  -3  -2  -6   10.39    0.42 
  -3  -2  -6   13.29    1.30 
  -3  -2  -6   14.10    1.31 
  -3   2  -6   13.37    1.44 
  -3   2  -6   12.61    0.89 
  -3   2  -6   13.98    0.56 
  -3   2  -6   12.93    0.44 
  -3   2  -6   13.92    1.11 
  -3  -2  -6   11.99    0.57 
   3   2   7   66.19    3.17 
   3   2   7   66.00    5.03 
   3  -2   7   62.46    3.06 
   3  -2   7   66.80    5.26 
   3  -2   7   67.26    4.27 
   3   2   7   63.37    4.10 
   3   2   7   63.23    3.68 
  -3  -2  -7   69.03    5.26 
  -3  -2  -7   66.02    5.16 
  -3   2  -7   70.15    4.44 
  -3   2  -7   64.83    4.71 
  -3   2  -7   64.35    4.41 
  -3  -2  -7   64.64    4.01 
   3   2   8   55.71    3.64 
   3   2   8   59.78    3.78 
   3  -2   8   58.45    3.75 
   3  -2   8   59.89    3.91 
   3  -2   8   59.95    3.54 
   3   2   8   54.49    3.22 
  -3  -2  -8   61.87    3.97 
  -3  -2  -8   50.90    2.73 
  -3   2  -8   59.99    3.84 
  -3   2  -8   58.46    4.98 
  -3   2  -8   55.43    4.10 
  -3  -2  -8   57.65    4.62 
  -3  -2  -8   54.50    3.54 
   3   2   9   22.68    1.42 
   3  -2   9   26.61    2.03 
   3  -2   9   24.00    2.31 
   3  -2   9   23.28    1.65 
   3   2   9   21.39    1.53 
   3   2   9   25.56    2.22 
  -3  -2  -9   24.82    2.45 
  -3  -2  -9   22.66    1.23 
  -3  -2  -9   25.15    2.37 
  -3   2  -9   23.68    2.06 
  -3   2  -9   24.94    1.31 
  -3   2  -9   22.74    2.48 
   3  -2  10    7.65    0.53 
   3   2  10    7.52    0.65 
  -3  -2 -10    7.20    0.75 
  -3  -2 -10    8.25    0.76 
  -3  -2 -10    9.00    0.77 
  -3   2 -10    6.90    0.81 
  -3   2 -10    8.27    0.78 
  -3   2 -10    7.98    0.97 
  -3  -2 -11    2.33    0.39 
  -3  -2 -11    2.04    0.65 
  -3   2 -11    2.11    0.33 
  -3   2 -11    2.02    0.68 
  -3  -2 -12   10.93    1.49 
  -3   2 -12    8.03    1.64 
  -3   2 -12    9.07    0.86 
  -3  -2 -12   11.09    1.05 
  -3  -2 -13    0.24    0.31 
  -3   2 -13    0.32    0.25 
  -3   2 -13    0.27    0.20 
  -3  -2 -13    0.29    0.29 
  -3   2 -14    9.23    1.73 
  -3   2 -14    8.30    1.31 
  -3  -2 -14   10.37    1.08 
  -3  -2 -15    0.48    0.32 
  -3   2 -15    0.24    0.21 
  -3   2 -15    0.38    0.16 
  -3  -2 -16    1.77    0.38 
   3   3 -20    0.04    0.07 
   3  -3 -20    0.04    0.08 
   3   3 -19    0.03    0.14 
   3  -3 -19    0.03    0.09 
   3  -3 -18    0.23    0.19 
   3   3 -18    0.13    0.11 
  -3  -3  18   -0.05    0.09 
   3   3 -17    7.45    0.84 
   3  -3 -17    7.67    0.96 
   3   3 -17    6.21    1.47 
   3   3 -16    4.44    1.02 
   3   3 -16    3.73    0.70 
   3  -3 -16    3.28    1.12 
  -3   3  16    5.31    0.69 
   3   3 -15    0.10    0.25 
   3   3 -15    0.03    0.20 
   3  -3 -15    0.26    0.25 
  -3   3  15    0.02    0.15 
   3   3 -14   14.65    1.44 
   3  -3 -14   16.86    1.77 
   3  -3 -14   17.70    1.58 
   3   3 -14   14.32    1.62 
   3   3 -13   19.87    1.67 
   3  -3 -13   22.00    1.85 
   3  -3 -13   20.15    2.86 
   3   3 -13   17.52    2.73 
   3   3 -12    3.37    0.76 
   3   3 -12    2.31    0.65 
   3  -3 -12    2.68    0.49 
   3  -3 -12    2.69    0.74 
   3  -3 -12    2.11    0.31 
  -3   3  12    2.71    0.42 
   3   3 -11    0.11    0.15 
   3   3 -11    0.29    0.20 
   3  -3 -11    0.16    0.14 
   3  -3 -11    0.20    0.22 
   3  -3 -11    0.15    0.15 
  -3   3  11    0.10    0.13 
   3  -3 -10   10.67    1.42 
   3   3 -10    9.01    1.36 
   3  -3 -10    8.07    0.91 
   3  -3 -10   10.17    1.32 
   3   3 -10    9.13    1.23 
   3   3 -10    8.92    0.77 
  -3  -3  10   10.84    0.94 
  -3  -3  10   10.20    0.75 
  -3   3  10    9.03    0.85 
  -3   3  10    8.76    1.23 
  -3  -3  10    9.05    1.26 
   3   3  -9    1.88    0.51 
   3   3  -9    1.67    0.30 
   3  -3  -9    2.17    0.32 
   3  -3  -9    2.17    0.32 
   3  -3  -9    2.05    0.22 
   3  -3  -9    1.92    0.22 
   3   3  -9    2.32    0.46 
  -3  -3   9    2.03    0.33 
  -3  -3   9    2.40    0.27 
  -3   3   9    1.78    0.30 
  -3   3   9    1.47    0.19 
  -3   3   9    2.09    0.32 
  -3  -3   9    1.73    0.13 
   3   3  -8    0.75    0.16 
   3   3  -8    0.07    0.10 
   3   3  -8    0.04    0.10 
   3  -3  -8    0.10    0.08 
   3  -3  -8    0.14    0.11 
   3  -3  -8    0.17    0.10 
   3  -3  -8    0.25    0.10 
  -3  -3   8    0.07    0.11 
  -3  -3   8    0.08    0.09 
  -3   3   8    0.11    0.10 
  -3   3   8    0.06    0.07 
  -3   3   8    0.11    0.09 
  -3  -3   8    0.02    0.08 
   3  -3  -7   46.55    3.03 
   3  -3  -7   49.28    2.37 
   3  -3  -7   48.23    3.59 
   3  -3  -7   50.62    3.01 
   3   3  -7   44.64    3.51 
   3   3  -7   47.59    2.88 
   3   3  -7   44.73    3.28 
  -3  -3   7   45.14    2.70 
  -3  -3   7   37.49    1.41 
  -3  -3   7   51.40    2.88 
  -3   3   7   43.52    2.60 
  -3   3   7   43.37    2.43 
  -3   3   7   45.90    2.33 
  -3  -3   7   52.58    3.83 
  -3  -3   7   44.64    2.58 
   3   3  -6   38.91    2.43 
   3   3  -6   38.55    2.91 
   3  -3  -6   46.86    2.63 
   3  -3  -6   45.60    3.40 
   3  -3  -6   43.92    2.51 
   3  -3  -6   44.15    2.84 
   3   3  -6   41.42    3.10 
  -3  -3   6   46.29    3.30 
  -3  -3   6   38.48    1.42 
  -3  -3   6   46.49    2.19 
  -3  -3   6   39.66    2.94 
  -3  -3   6   40.68    2.43 
  -3   3   6   40.65    1.96 
  -3   3   6   39.60    2.27 
  -3   3   6   40.59    2.03 
  -3   3   6   36.41    2.90 
   3   3  -5   79.91    5.01 
   3  -3  -5   91.48    6.38 
   3  -3  -5   92.88    5.90 
   3  -3  -5   88.70    6.54 
   3  -3  -5   85.90    5.77 
   3   3  -5   85.45    5.65 
   3   3  -5   83.84    5.26 
  -3  -3   5   91.76    6.49 
  -3  -3   5   85.78    4.10 
  -3  -3   5   82.03    4.82 
  -3  -3   5   88.04    6.30 
  -3   3   5   83.36    5.13 
  -3   3   5   80.11    5.20 
  -3   3   5   85.49    5.44 
  -3   3   5   81.66    5.25 
  -3  -3   5   93.09    5.27 
   3  -3  -4    3.31    0.41 
   3   3  -4    2.52    0.35 
   3  -3  -4    2.52    0.29 
   3  -3  -4    3.01    0.37 
   3   3  -4    2.68    0.39 
   3  -3  -4    2.87    0.36 
   3   3  -4    3.17    0.40 
  -3  -3   4    2.47    0.22 
  -3  -3   4    2.74    0.18 
  -3  -3   4    2.66    0.25 
  -3  -3   4    2.99    0.27 
  -3   3   4    2.54    0.19 
  -3   3   4    2.82    0.43 
  -3   3   4    2.65    0.36 
  -3   3   4    2.37    0.34 
   3   3  -3  107.13    6.89 
   3   3  -3  108.90    7.62 
   3   3  -3  123.17    6.98 
   3  -3  -3  120.39    7.53 
   3  -3  -3  124.16    7.66 
   3  -3  -3  116.48    7.97 
   3  -3  -3  117.19    6.30 
   3  -3  -3  103.77    7.02 
   3   3  -3  108.90    7.52 
   3   3  -3  112.51    7.15 
  -3  -3   3  114.09    7.28 
  -3  -3   3  114.11    6.44 
  -3   3   3   99.75    6.72 
  -3   3   3  106.85    7.25 
  -3   3   3  127.42    6.83 
  -3   3   3  111.23    7.00 
  -3  -3   3  111.61    7.04 
   3   3  -2  440.11   50.40 
   3  -3  -2  423.15   45.11 
   3  -3  -2  455.51   51.25 
   3  -3  -2  483.26   53.17 
   3  -3  -2  485.40   54.26 
   3  -3  -2  489.42   53.69 
   3   3  -2  426.46   47.92 
   3   3  -2  444.12   48.28 
   3   3  -2  507.32   53.60 
  -3  -3   2  441.39   49.21 
  -3  -3   2  479.25   53.90 
  -3  -3   2  458.31   48.72 
  -3   3   2  457.06   50.23 
  -3   3   2  388.63   44.31 
  -3   3   2  416.93   47.55 
  -3   3   2  484.05   51.15 
  -3  -3   2  482.21   54.05 
  -3   3   2  446.74   49.30 
   3   3  -1 1367.99  280.41 
   3   3  -1 1699.60  334.30 
   3   3  -1 1466.32  298.45 
   3  -3  -1 1622.66  316.95 
   3  -3  -1 1620.27  325.31 
   3  -3  -1 1732.74  345.84 
   3  -3  -1 1291.96  257.26 
   3  -3  -1 1614.45  324.75 
   3   3  -1 1469.72  290.03 
  -3  -3   1 1584.02  314.72 
  -3  -3   1 1502.09  296.46 
  -3   3   1 1317.40  270.21 
  -3   3   1 1619.18  319.56 
  -3   3   1 1667.03  327.53 
  -3   3   1 1266.66  260.45 
  -3   3   1 1555.13  309.86 
  -3  -3   1 1351.35  269.36 
  -3  -3   1 1595.66  320.01 
  -3  -3   1 1666.19  332.75 
   3   3   0  119.24    6.76 
   3   3   0   92.72    6.86 
   3   3   0   98.60    5.49 
   3   3   0   98.09    6.29 
   3  -3   0  111.29    6.67 
   3  -3   0  108.54    5.94 
   3  -3   0  103.16    6.07 
   3  -3   0  107.86    6.52 
   3  -3   0  106.54    7.10 
  -3  -3   0   86.58    4.94 
  -3  -3   0  104.40    6.27 
  -3  -3   0  105.86    6.41 
  -3  -3   0   99.23    5.85 
  -3  -3   0  108.79    6.79 
  -3   3   0  105.77    6.34 
  -3   3   0   99.76    6.88 
  -3   3   0  106.63    6.86 
  -3   3   0   86.94    6.21 
  -3   3   0  111.23    6.08 
  -3  -3   0  145.31    8.57 
   3   3   1   13.32    0.90 
   3   3   1   11.52    0.71 
   3   3   1   11.96    0.39 
   3  -3   1   12.26    0.91 
   3  -3   1   12.38    0.87 
   3  -3   1   13.24    0.67 
   3  -3   1   13.50    0.44 
  -3  -3  -1   12.81    0.88 
  -3  -3  -1   13.13    0.74 
  -3  -3  -1   12.66    0.84 
  -3  -3  -1   12.88    0.62 
  -3  -3  -1   12.40    0.74 
  -3   3  -1   13.52    0.45 
  -3   3  -1   13.69    0.86 
  -3   3  -1   13.76    0.96 
  -3   3  -1   11.86    0.82 
  -3   3  -1   13.23    0.65 
  -3  -3  -1   12.35    0.40 
   3   3   2   62.04    2.93 
   3   3   2   53.69    2.05 
   3   3   2   51.73    3.76 
   3  -3   2   58.24    2.99 
   3  -3   2   57.54    3.38 
   3  -3   2   63.57    2.51 
   3  -3   2   61.15    3.24 
   3  -3   2   57.03    3.68 
   3   3   2   62.16    3.26 
  -3  -3  -2   58.68    4.10 
  -3  -3  -2   62.17    3.09 
  -3  -3  -2   56.81    3.13 
  -3  -3  -2   56.99    3.29 
  -3  -3  -2   59.75    3.16 
  -3   3  -2   62.05    3.05 
  -3   3  -2   59.76    3.16 
  -3   3  -2   55.61    2.77 
  -3   3  -2   58.21    3.22 
   3   3   3  137.33    7.15 
   3   3   3   92.67    5.54 
   3   3   3   75.31    5.85 
   3  -3   3   87.92    6.07 
   3  -3   3   98.17    4.60 
   3  -3   3   79.66    4.54 
   3  -3   3   81.17    5.90 
   3  -3   3   82.66    5.17 
  -3  -3  -3   83.52    5.41 
  -3  -3  -3   86.02    5.97 
  -3  -3  -3   88.91    5.39 
  -3  -3  -3   82.82    5.12 
  -3  -3  -3   83.35    4.66 
  -3   3  -3   88.72    5.27 
  -3   3  -3   82.07    4.61 
  -3   3  -3   82.82    5.29 
  -3   3  -3   85.92    5.83 
   3   3   4    1.09    0.12 
   3   3   4    1.55    0.32 
   3  -3   4    1.21    0.07 
   3  -3   4    1.07    0.20 
   3  -3   4    1.38    0.20 
   3  -3   4    1.40    0.30 
   3  -3   4    0.88    0.18 
  -3  -3  -4    1.25    0.18 
  -3  -3  -4    1.35    0.13 
  -3  -3  -4    1.01    0.11 
  -3  -3  -4    1.29    0.20 
  -3   3  -4    1.18    0.34 
  -3   3  -4    1.37    0.21 
  -3   3  -4    1.48    0.16 
  -3   3  -4    1.33    0.18 
  -3  -3  -4    1.35    0.35 
   3   3   5   18.27    1.04 
   3   3   5   18.28    1.61 
   3  -3   5   15.01    0.52 
   3  -3   5   18.78    1.08 
   3  -3   5   17.65    1.64 
   3  -3   5   18.14    0.57 
  -3  -3  -5   18.60    0.71 
  -3  -3  -5   17.18    0.89 
  -3  -3  -5   19.09    0.89 
  -3  -3  -5   19.37    1.65 
  -3  -3  -5   16.77    1.63 
  -3   3  -5   19.64    1.81 
  -3   3  -5   18.16    1.06 
  -3   3  -5   19.27    0.88 
  -3   3  -5   17.83    1.07 
   3   3   6   77.56    6.09 
   3   3   6   79.43    4.44 
   3  -3   6   84.48    4.04 
   3  -3   6   72.27    3.62 
   3  -3   6   79.09    4.46 
   3  -3   6   78.81    6.30 
  -3  -3  -6   82.09    5.35 
  -3  -3  -6   74.18    4.04 
  -3  -3  -6   70.07    3.94 
  -3  -3  -6   74.62    4.45 
  -3  -3  -6   78.92    6.30 
  -3   3  -6   84.13    5.12 
  -3   3  -6   77.73    5.37 
  -3   3  -6   80.51    5.11 
  -3   3  -6   83.54    4.38 
   3   3   7    6.50    0.37 
   3   3   7    6.23    0.94 
   3  -3   7    6.58    0.37 
   3  -3   7    6.82    0.99 
  -3  -3  -7    6.92    0.92 
  -3  -3  -7    6.96    0.62 
  -3  -3  -7    6.72    0.62 
  -3   3  -7    6.33    0.83 
  -3   3  -7    6.50    0.52 
  -3   3  -7    6.61    1.02 
   3   3   8    3.66    0.55 
   3   3   8    3.98    0.41 
   3  -3   8    4.13    0.39
[truncated: 943,630 more chars]
